# Supplementary material for: {μ-2-[4-(1,3-Benzothia­zol-2-yl)phen­yl]-2-aza­propane-1,3-dithiol­ato-κ4 S,S′:S,S′}bis­[tricarbonyl­iron(I)]
Source: Acta Crystallogr Sect E Struct Rep Online. 2012 Feb 4;68(Pt 3):m248. doi: 10.1107/S1600536812003753 (PMC3297217; doi:10.1107/S1600536812003753)
Supplement: Supplementary file 1 [file e-68-0m248-sup1.cif]

##############################################################################
#                                                                            #
# This CIF contains the data in a paper accepted for publication in          #
# Acta Crystallographica Section E. It conforms to the requirements of       #
# Notes for Authors for Acta Crystallographica Section E, and has been       #
# peer reviewed under the auspices of the IUCr Commission on Journals.       #
#                                                                            #
# Full details of the Crystallographic Information File format               #
# are given in the paper "The Crystallographic Information File (CIF):       #
# a New Standard Archive File for Crystallography" by S. R. Hall, F. H.      #
# Allen and I. D. Brown [Acta Cryst. (1991), A47, 655-685].                  #
#                                                                            #
# The current version of the core CIF dictionary is obtainable from          #
# ftp://ftp.iucr.org/pub/cif_core.dic.                                       #
#                                                                            #
# Software is freely available for graphical display of the structure(s)     #
# in this CIF. For information consult the CIF software page                 #
# http://www.iucr.org/resources/cif/software.                                #
#                                                                            #
# This file may be used for bona fide research purposes within the           #
# scientific community so long as proper attribution is given to the journal # 
# article from which it was obtained.                                        #
#                                                                            #
##############################################################################
data_global
_audit_creation_method     'form.cif (version 2.0)'
_journal_data_validation_number     ?
_journal_date_recd_electronic     2012-01-12
_journal_date_accepted     2012-01-28
_journal_name_full     'Acta Crystallographica, Section E'
_journal_year     2012
_journal_volume     68
_journal_issue      3
_journal_page_first     m248
_journal_page_last     m248
_journal_paper_category     QM
_journal_paper_doi     10.1107/S1600536812003753
_journal_coeditor_code     MW2048
_publ_contact_author_name     'Shang Gao'
_publ_contact_author_address
;
School of Materials Science and Engineering
Changchun University of Science and Technolygy
No. 7989 Weixing Road
Changchun 130022
People's Republic of China
;
_publ_contact_author_email     cust_gaoshang@yahoo.cn
_publ_contact_author_fax     '+86 431 8558 3016'
_publ_contact_author_phone     '+86 431 8558 3015'
_publ_section_title
;
{\m-2-[4-(1,3-Benzothiazol-2-yl)phenyl]-2-azapropane-1,3-dithiolato-\
\k^4^<i>S</i>,<i>S</i>':<i>S</i>,<i>S</i>'}bis[tricarbonyliron(I)]
;
loop_
    _publ_author_name
    _publ_author_address
    'Shang Gao'
;
School of Materials Science and Engineering
Changchun University of Science and Technology
No. 7989 Weixing Road
Changchun 130022
People's Republic of China
;
    'Qian Duan'
;
School of Materials Science and Engineering
Changchun University of Science and Technology
No. 7989 Weixing Road
Changchun 130022
People's Republic of China
;
    'Da-yong Jiang'
;
School of Materials Science and Engineering
Changchun University of Science and Technology
No. 7989 Weixing Road
Changchun 130022
People's Republic of China
;
data_I
_chemical_name_systematic
;
{\m-2-[4-(1,3-Benzothiazol-2-yl)phenyl]-2-azapropane-1,3-dithiolato-
\k^4^<i>S</i>,<i>S</i>':<i>S</i>,<i>S</i>'}bis[tricarbonyliron(I)]
;
_chemical_name_common     ?
_chemical_formula_moiety     'C21 H12 Fe2 N2 O6 S3'
_chemical_formula_sum     'C21 H12 Fe2 N2 O6 S3'
_chemical_formula_structural     ?
_chemical_formula_analytical     ?
_chemical_formula_iupac     '[Fe2 (C15 H12 N2 S3) (C O)6]'
_chemical_formula_weight     596.21
_chemical_melting_point     ?
_symmetry_cell_setting     monoclinic
_symmetry_space_group_name_H-M     'P 21/c'
_symmetry_space_group_name_Hall     '-P 2ybc'
loop_
    _symmetry_equiv_pos_as_xyz
    'x, y, z'
    '-x, y+1/2, -z+1/2'
    '-x, -y, -z'
    'x, -y-1/2, z-1/2'
_cell_length_a     13.8606(12)
_cell_length_b     7.6900(7)
_cell_length_c     21.5052(19)
_cell_angle_alpha     90.00
_cell_angle_beta     92.4470(10)
_cell_angle_gamma     90.00
_cell_volume     2290.1(4)
_cell_formula_units_Z     4
_cell_measurement_reflns_used     8061
_cell_measurement_theta_min     2.35
_cell_measurement_theta_max     28.89
_cell_measurement_temperature     273(2)
_exptl_crystal_description     parallelepiped
_exptl_crystal_colour     red
_exptl_crystal_size_max     0.45
_exptl_crystal_size_mid     0.22
_exptl_crystal_size_min     0.10
_exptl_crystal_size_rad     ?
_exptl_crystal_density_diffrn     1.729
_exptl_crystal_density_meas     ?
_exptl_crystal_density_method     'not measured'
_exptl_crystal_F_000     1200
_exptl_absorpt_coefficient_mu     1.582
_exptl_absorpt_correction_type     multi-scan
_exptl_absorpt_process_details     '(SADABS; Bruker, 2001)'
_exptl_absorpt_correction_T_min     0.5362
_exptl_absorpt_correction_T_max     0.8578
_exptl_special_details     ?
_diffrn_ambient_temperature     273(2)
_diffrn_radiation_type     'MoK\a'
_diffrn_radiation_wavelength     0.71073
_diffrn_radiation_source     'fine-focus sealed tube'
_diffrn_radiation_monochromator     graphite
_diffrn_measurement_device_type     'Bruker APEXII CCD area-detector'
_diffrn_measurement_method     '\f and \w'
_diffrn_detector_area_resol_mean     ?
_diffrn_reflns_number     12350
_diffrn_reflns_av_R_equivalents     0.0204
_diffrn_reflns_av_sigmaI/netI     0.0236
_diffrn_reflns_theta_min     2.35
_diffrn_reflns_theta_max     26.00
_diffrn_reflns_theta_full     26.00
_diffrn_measured_fraction_theta_max     0.999
_diffrn_measured_fraction_theta_full     0.999
_diffrn_reflns_limit_h_min     -17
_diffrn_reflns_limit_h_max     17
_diffrn_reflns_limit_k_min     -9
_diffrn_reflns_limit_k_max     7
_diffrn_reflns_limit_l_min     -23
_diffrn_reflns_limit_l_max     26
_diffrn_reflns_reduction_process     ?
_diffrn_standards_number     ?
_diffrn_standards_interval_count     ?
_diffrn_standards_interval_time     ?
_diffrn_standards_decay_%     ?
_refine_special_details
;
Refinement of <i>F</i>^2^ against ALL reflections. The weighted <i>R</i>-factor
<i>wR</i> and goodness of fit <i>S</i> are based on <i>F</i>^2^, conventional
<i>R</i>-factors <i>R</i> are based on <i>F</i>, with <i>F</i> set to zero for
negative <i>F</i>^2^. The threshold expression of <i>F</i>^2^ >
\s(<i>F</i>^2^) is used only for calculating <i>R</i>-factors(gt) <i>etc</i>.
and is not relevant to the choice of reflections for refinement.
<i>R</i>-factors based on <i>F</i>^2^ are statistically about twice as large
as those based on <i>F</i>, and <i>R</i>-factors based on ALL data will be
even larger.
;
_reflns_number_total     4509
_reflns_number_gt     4124
_reflns_threshold_expression     I>2\s(I)
_refine_ls_structure_factor_coef     Fsqd
_refine_ls_matrix_type     full
_refine_ls_R_factor_all     0.0259
_refine_ls_R_factor_gt     0.0231
_refine_ls_wR_factor_gt     0.0620
_refine_ls_wR_factor_ref     0.0631
_refine_ls_goodness_of_fit_all     ?
_refine_ls_goodness_of_fit_ref     1.035
_refine_ls_restrained_S_all     1.035
_refine_ls_restrained_S_obs     ?
_refine_ls_number_reflns     4509
_refine_ls_number_parameters     307
_refine_ls_number_restraints     0
_refine_ls_number_constraints     ?
_refine_ls_hydrogen_treatment     constr
_refine_ls_weighting_scheme     calc
_refine_ls_weighting_details
       'calc w = 1/[\s^2^(Fo^2^)+(0.0343P)^2^+0.6533P] where P=(Fo^2^+2Fc^2^)/3'
_refine_ls_shift/su_max     0.001
_refine_ls_shift/su_mean     0.000
_refine_diff_density_max     0.281
_refine_diff_density_min     -0.232
_refine_ls_extinction_method     none
_refine_ls_extinction_coef     ?
_refine_ls_abs_structure_details     ?
_refine_ls_abs_structure_Flack     ?
_refine_ls_abs_structure_Rogers     ?
loop_
    _atom_type_symbol
    _atom_type_description
    _atom_type_scat_dispersion_real
    _atom_type_scat_dispersion_imag
    _atom_type_scat_source
    'C' 'C' 0.0033 0.0016
                         'International Tables Vol C Tables 4.2.6.8 and 6.1.1.4'
    'H' 'H' 0.0000 0.0000
                         'International Tables Vol C Tables 4.2.6.8 and 6.1.1.4'
    'N' 'N' 0.0061 0.0033
                         'International Tables Vol C Tables 4.2.6.8 and 6.1.1.4'
    'O' 'O' 0.0106 0.0060
                         'International Tables Vol C Tables 4.2.6.8 and 6.1.1.4'
    'S' 'S' 0.1246 0.1234
                         'International Tables Vol C Tables 4.2.6.8 and 6.1.1.4'
    'Fe' 'Fe' 0.3463 0.8444
                         'International Tables Vol C Tables 4.2.6.8 and 6.1.1.4'
_computing_data_collection     'APEX2 (Bruker, 2005)'
_computing_cell_refinement     'SAINT-Plus (Bruker, 2001)'
_computing_data_reduction     'SAINT-Plus (Bruker, 2001)'
_computing_structure_solution     'SHELXS97 (Sheldrick, 2008)'
_computing_structure_refinement     'SHELXL97 (Sheldrick, 2008)'
_computing_molecular_graphics     'SHELXTL (Sheldrick, 2008)'
_computing_publication_material     'SHELXTL (Sheldrick, 2008)'
loop_
    _atom_site_type_symbol
    _atom_site_label
    _atom_site_fract_x
    _atom_site_fract_y
    _atom_site_fract_z
    _atom_site_U_iso_or_equiv
    _atom_site_adp_type
    _atom_site_calc_flag
    _atom_site_refinement_flags
    _atom_site_occupancy
    _atom_site_symmetry_multiplicity
    _atom_site_disorder_assembly
    _atom_site_disorder_group
    Fe Fe2 0.110403(16) 0.28234(3) 0.149643(10) 0.03265(8) Uani d . 1 1 . .
    Fe Fe1 0.139110(16) 0.58723(3) 0.114026(11) 0.03417(8) Uani d . 1 1 . .
    S S1 0.25452(3) 0.37829(6) 0.116610(19) 0.03648(10) Uani d . 1 1 . .
    S S2 0.11928(3) 0.51324(5) 0.214607(19) 0.03527(10) Uani d . 1 1 . .
    S S3 0.30972(4) -0.29556(7) 0.43894(2) 0.04817(13) Uani d . 1 1 . .
    C C15 0.37264(11) -0.2378(2) 0.37251(8) 0.0354(4) Uani d . 1 1 . .
    N N1 0.30863(11) 0.3996(2) 0.24269(7) 0.0407(3) Uani d . 1 1 . .
    C C9 0.31954(11) 0.2394(2) 0.27348(8) 0.0347(4) Uani d . 1 1 . .
    N N2 0.43589(10) -0.3512(2) 0.35595(7) 0.0392(3) Uani d . 1 1 . .
    C C16 0.37529(13) -0.4878(2) 0.44399(8) 0.0410(4) Uani d . 1 1 . .
    C C7 0.34275(12) 0.4258(3) 0.18192(9) 0.0432(4) Uani d . 1 1 . .
    H H7A 0.3992 0.3532 0.1772 0.052 Uiso calc R 1 1 . .
    H H7B 0.3633 0.5459 0.1785 0.052 Uiso calc R 1 1 . .
    C C1 0.21836(13) 0.7719(2) 0.11426(9) 0.0434(4) Uani d . 1 1 . .
    C C12 0.35215(11) -0.0756(2) 0.33922(7) 0.0345(3) Uani d . 1 1 . .
    C C20 0.49798(14) -0.6393(3) 0.38954(9) 0.0463(4) Uani d . 1 1 . .
    H H20A 0.5398 -0.6466 0.3570 0.056 Uiso calc R 1 1 . .
    C C11 0.28990(12) 0.0515(2) 0.36067(8) 0.0402(4) Uani d . 1 1 . .
    H H11A 0.2586 0.0321 0.3974 0.048 Uiso calc R 1 1 . .
    C C8 0.23726(14) 0.5242(2) 0.25908(9) 0.0432(4) Uani d . 1 1 . .
    H H8A 0.2640 0.6396 0.2538 0.052 Uiso calc R 1 1 . .
    H H8B 0.2254 0.5101 0.3029 0.052 Uiso calc R 1 1 . .
    C C6 0.13012(13) 0.0967(2) 0.20065(8) 0.0415(4) Uani d . 1 1 . .
    C C17 0.37132(16) -0.6217(3) 0.48743(9) 0.0529(5) Uani d . 1 1 . .
    H H17A 0.3293 -0.6159 0.5200 0.063 Uiso calc R 1 1 . .
    C C3 0.02675(14) 0.7039(3) 0.11762(9) 0.0476(4) Uani d . 1 1 . .
    C C19 0.49426(15) -0.7706(3) 0.43218(10) 0.0524(5) Uani d . 1 1 . .
    H H19A 0.5343 -0.8668 0.4288 0.063 Uiso calc R 1 1 . .
    C C10 0.27360(12) 0.2049(2) 0.32888(9) 0.0412(4) Uani d . 1 1 . .
    H H10A 0.2315 0.2867 0.3444 0.049 Uiso calc R 1 1 . .
    C C18 0.43067(16) -0.7617(3) 0.48100(10) 0.0555(5) Uani d . 1 1 . .
    H H18A 0.4288 -0.8526 0.5095 0.067 Uiso calc R 1 1 . .
    C C14 0.38064(13) 0.1106(2) 0.25110(8) 0.0401(4) Uani d . 1 1 . .
    H H14A 0.4110 0.1284 0.2139 0.048 Uiso calc R 1 1 . .
    C C2 0.12325(13) 0.5549(3) 0.03178(9) 0.0475(4) Uani d . 1 1 . .
    O O6 0.13791(12) -0.0230(2) 0.23068(7) 0.0631(4) Uani d . 1 1 . .
    C C21 0.43879(12) -0.4948(2) 0.39519(8) 0.0370(4) Uani d . 1 1 . .
    O O4 0.09231(14) 0.0933(2) 0.03168(8) 0.0794(5) Uani d . 1 1 . .
    C C13 0.39634(12) -0.0421(2) 0.28349(8) 0.0383(4) Uani d . 1 1 . .
    H H13A 0.4376 -0.1251 0.2677 0.046 Uiso calc R 1 1 . .
    C C4 0.09890(15) 0.1660(3) 0.07745(9) 0.0479(4) Uani d . 1 1 . .
    O O2 0.11222(12) 0.5315(3) -0.02042(7) 0.0755(5) Uani d . 1 1 . .
    O O3 -0.04242(12) 0.7811(2) 0.12089(9) 0.0775(5) Uani d . 1 1 . .
    O O5 -0.10051(10) 0.2857(2) 0.15324(7) 0.0628(4) Uani d . 1 1 . .
    C C5 -0.01899(13) 0.2869(2) 0.15329(8) 0.0417(4) Uani d . 1 1 . .
    O O1 0.27005(11) 0.8864(2) 0.11324(9) 0.0698(5) Uani d . 1 1 . .
loop_
    _atom_site_aniso_label
    _atom_site_aniso_U_11
    _atom_site_aniso_U_22
    _atom_site_aniso_U_33
    _atom_site_aniso_U_12
    _atom_site_aniso_U_13
    _atom_site_aniso_U_23
    Fe2 0.03394(13) 0.03136(14) 0.03265(13) -0.00374(9) 0.00159(9) -0.00151(9)
    Fe1 0.03240(13) 0.03442(14) 0.03560(14) -0.00048(9) 0.00050(9) 0.00395(10)
    S1 0.0352(2) 0.0389(2) 0.0358(2) 0.00191(17) 0.00669(16) -0.00009(17)
    S2 0.0368(2) 0.0348(2) 0.0344(2) 0.00106(17) 0.00365(16) -0.00375(16)
    S3 0.0525(3) 0.0520(3) 0.0413(2) 0.0123(2) 0.0164(2) 0.0083(2)
    C15 0.0308(8) 0.0442(10) 0.0313(8) -0.0017(7) 0.0010(6) -0.0003(7)
    N1 0.0400(8) 0.0405(8) 0.0412(8) 0.0023(6) -0.0049(6) 0.0018(6)
    C9 0.0299(8) 0.0394(9) 0.0343(8) -0.0017(7) -0.0050(6) -0.0006(7)
    N2 0.0357(7) 0.0432(8) 0.0392(8) 0.0021(6) 0.0062(6) 0.0036(6)
    C16 0.0427(9) 0.0442(10) 0.0362(9) 0.0011(8) 0.0029(7) 0.0023(8)
    C7 0.0328(9) 0.0457(10) 0.0507(11) -0.0039(7) -0.0031(7) 0.0118(8)
    C1 0.0371(9) 0.0390(10) 0.0544(11) 0.0054(8) 0.0040(8) 0.0045(8)
    C12 0.0309(8) 0.0393(9) 0.0332(8) -0.0012(7) -0.0008(6) -0.0012(7)
    C20 0.0431(10) 0.0481(11) 0.0482(11) 0.0048(8) 0.0056(8) 0.0013(9)
    C11 0.0360(9) 0.0483(10) 0.0367(9) 0.0004(8) 0.0079(7) 0.0013(8)
    C8 0.0514(10) 0.0359(9) 0.0413(9) 0.0009(8) -0.0120(8) -0.0048(8)
    C6 0.0448(10) 0.0385(10) 0.0408(9) -0.0051(8) -0.0030(7) -0.0046(8)
    C17 0.0657(13) 0.0521(12) 0.0416(10) 0.0038(10) 0.0120(9) 0.0083(9)
    C3 0.0434(10) 0.0473(11) 0.0520(11) 0.0016(9) 0.0009(8) 0.0083(9)
    C19 0.0548(12) 0.0462(11) 0.0559(12) 0.0107(9) 0.0002(9) 0.0026(9)
    C10 0.0344(9) 0.0442(10) 0.0454(10) 0.0055(7) 0.0057(7) -0.0019(8)
    C18 0.0711(14) 0.0467(12) 0.0484(12) 0.0032(10) 0.0003(10) 0.0122(9)
    C14 0.0429(9) 0.0455(10) 0.0323(8) 0.0001(8) 0.0061(7) -0.0010(7)
    C2 0.0416(10) 0.0589(12) 0.0418(11) -0.0057(9) -0.0003(8) 0.0099(9)
    O6 0.0816(11) 0.0460(8) 0.0606(9) -0.0110(8) -0.0084(8) 0.0136(7)
    C21 0.0344(8) 0.0397(9) 0.0367(9) -0.0017(7) -0.0002(7) 0.0016(7)
    O4 0.1012(14) 0.0845(13) 0.0520(9) -0.0165(10) -0.0026(9) -0.0272(9)
    C13 0.0372(9) 0.0414(9) 0.0366(9) 0.0056(7) 0.0049(7) -0.0019(7)
    C4 0.0543(11) 0.0443(11) 0.0449(11) -0.0076(9) -0.0002(8) -0.0045(9)
    O2 0.0719(11) 0.1161(15) 0.0383(9) -0.0164(10) -0.0014(7) 0.0050(9)
    O3 0.0480(9) 0.0859(13) 0.0990(14) 0.0244(9) 0.0068(8) 0.0107(10)
    O5 0.0376(8) 0.0841(11) 0.0664(10) -0.0050(7) 0.0000(6) 0.0041(8)
    C5 0.0431(10) 0.0420(10) 0.0398(9) -0.0055(8) -0.0008(7) 0.0014(8)
    O1 0.0516(9) 0.0480(9) 0.1105(14) -0.0123(7) 0.0129(9) 0.0029(9)
_geom_special_details
;
All e.s.d.'s (except the e.s.d. in the dihedral angle between two l.s. planes)
are estimated using the full covariance matrix. The cell e.s.d.'s are taken
into account individually in the estimation of e.s.d.'s in distances, angles
and torsion angles; correlations between e.s.d.'s in cell parameters are only
used when they are defined by crystal symmetry. An approximate (isotropic)
treatment of cell e.s.d.'s is used for estimating e.s.d.'s involving l.s.
planes.
;
loop_
    _geom_bond_atom_site_label_1
    _geom_bond_atom_site_label_2
    _geom_bond_site_symmetry_2
    _geom_bond_distance
    _geom_bond_publ_flag
    Fe2 C4 . 1.793(2) ?
    Fe2 C5 . 1.7989(19) ?
    Fe2 C6 . 1.8140(19) ?
    Fe2 S2 . 2.2594(5) ?
    Fe2 S1 . 2.2717(5) ?
    Fe2 Fe1 . 2.5036(4) ?
    Fe1 C2 . 1.790(2) ?
    Fe1 C1 . 1.7954(19) ?
    Fe1 C3 . 1.802(2) ?
    Fe1 S2 . 2.2647(5) ?
    Fe1 S1 . 2.2663(5) ?
    S1 C7 . 1.8589(18) ?
    S2 C8 . 1.8607(18) ?
    S3 C16 . 1.7360(19) ?
    S3 C15 . 1.7622(17) ?
    C15 N2 . 1.298(2) ?
    C15 C12 . 1.460(2) ?
    N1 C9 . 1.404(2) ?
    N1 C7 . 1.423(2) ?
    N1 C8 . 1.432(2) ?
    C9 C10 . 1.400(2) ?
    C9 C14 . 1.402(2) ?
    N2 C21 . 1.389(2) ?
    C16 C17 . 1.393(3) ?
    C16 C21 . 1.399(2) ?
    C7 H7A . 0.9700 ?
    C7 H7B . 0.9700 ?
    C1 O1 . 1.136(2) ?
    C12 C13 . 1.393(2) ?
    C12 C11 . 1.395(2) ?
    C20 C19 . 1.366(3) ?
    C20 C21 . 1.389(3) ?
    C20 H20A . 0.9300 ?
    C11 C10 . 1.377(3) ?
    C11 H11A . 0.9300 ?
    C8 H8A . 0.9700 ?
    C8 H8B . 0.9700 ?
    C6 O6 . 1.127(2) ?
    C17 C18 . 1.366(3) ?
    C17 H17A . 0.9300 ?
    C3 O3 . 1.133(2) ?
    C19 C18 . 1.401(3) ?
    C19 H19A . 0.9300 ?
    C10 H10A . 0.9300 ?
    C18 H18A . 0.9300 ?
    C14 C13 . 1.378(2) ?
    C14 H14A . 0.9300 ?
    C2 O2 . 1.141(2) ?
    O4 C4 . 1.133(2) ?
    C13 H13A . 0.9300 ?
    O5 C5 . 1.130(2) ?
loop_
    _geom_angle_atom_site_label_1
    _geom_angle_atom_site_label_2
    _geom_angle_atom_site_label_3
    _geom_angle_site_symmetry_1
    _geom_angle_site_symmetry_3
    _geom_angle
    _geom_angle_publ_flag
    C4 Fe2 C5 . . 89.75(9) ?
    C4 Fe2 C6 . . 97.84(9) ?
    C5 Fe2 C6 . . 96.54(8) ?
    C4 Fe2 S2 . . 158.12(7) ?
    C5 Fe2 S2 . . 89.18(6) ?
    C6 Fe2 S2 . . 103.99(6) ?
    C4 Fe2 S1 . . 86.46(6) ?
    C5 Fe2 S1 . . 154.01(6) ?
    C6 Fe2 S1 . . 109.45(6) ?
    S2 Fe2 S1 . . 84.991(17) ?
    C4 Fe2 Fe1 . . 102.22(7) ?
    C5 Fe2 Fe1 . . 99.59(6) ?
    C6 Fe2 Fe1 . . 154.19(6) ?
    S2 Fe2 Fe1 . . 56.499(14) ?
    S1 Fe2 Fe1 . . 56.412(13) ?
    C2 Fe1 C1 . . 99.31(9) ?
    C2 Fe1 C3 . . 92.38(9) ?
    C1 Fe1 C3 . . 97.81(9) ?
    C2 Fe1 S2 . . 153.38(7) ?
    C1 Fe1 S2 . . 107.17(7) ?
    C3 Fe1 S2 . . 86.77(6) ?
    C2 Fe1 S1 . . 89.01(7) ?
    C1 Fe1 S1 . . 97.45(6) ?
    C3 Fe1 S1 . . 164.24(7) ?
    S2 Fe1 S1 . . 84.996(17) ?
    C2 Fe1 Fe2 . . 99.09(7) ?
    C1 Fe1 Fe2 . . 147.69(6) ?
    C3 Fe1 Fe2 . . 107.70(6) ?
    S2 Fe1 Fe2 . . 56.300(13) ?
    S1 Fe1 Fe2 . . 56.619(14) ?
    C7 S1 Fe1 . . 108.66(6) ?
    C7 S1 Fe2 . . 112.74(6) ?
    Fe1 S1 Fe2 . . 66.969(15) ?
    C8 S2 Fe2 . . 112.15(6) ?
    C8 S2 Fe1 . . 109.86(7) ?
    Fe2 S2 Fe1 . . 67.201(15) ?
    C16 S3 C15 . . 89.40(8) ?
    N2 C15 C12 . . 124.02(15) ?
    N2 C15 S3 . . 114.61(13) ?
    C12 C15 S3 . . 121.36(12) ?
    C9 N1 C7 . . 121.62(15) ?
    C9 N1 C8 . . 122.20(15) ?
    C7 N1 C8 . . 113.03(15) ?
    C10 C9 C14 . . 117.48(16) ?
    C10 C9 N1 . . 121.61(16) ?
    C14 C9 N1 . . 120.86(16) ?
    C15 N2 C21 . . 111.73(15) ?
    C17 C16 C21 . . 121.22(18) ?
    C17 C16 S3 . . 129.47(15) ?
    C21 C16 S3 . . 109.31(13) ?
    N1 C7 S1 . . 115.61(12) ?
    N1 C7 H7A . . 108.4 ?
    S1 C7 H7A . . 108.4 ?
    N1 C7 H7B . . 108.4 ?
    S1 C7 H7B . . 108.4 ?
    H7A C7 H7B . . 107.4 ?
    O1 C1 Fe1 . . 178.08(19) ?
    C13 C12 C11 . . 117.11(16) ?
    C13 C12 C15 . . 119.76(15) ?
    C11 C12 C15 . . 123.13(15) ?
    C19 C20 C21 . . 119.52(18) ?
    C19 C20 H20A . . 120.2 ?
    C21 C20 H20A . . 120.2 ?
    C10 C11 C12 . . 121.78(16) ?
    C10 C11 H11A . . 119.1 ?
    C12 C11 H11A . . 119.1 ?
    N1 C8 S2 . . 116.38(12) ?
    N1 C8 H8A . . 108.2 ?
    S2 C8 H8A . . 108.2 ?
    N1 C8 H8B . . 108.2 ?
    S2 C8 H8B . . 108.2 ?
    H8A C8 H8B . . 107.3 ?
    O6 C6 Fe2 . . 176.05(17) ?
    C18 C17 C16 . . 118.27(19) ?
    C18 C17 H17A . . 120.9 ?
    C16 C17 H17A . . 120.9 ?
    O3 C3 Fe1 . . 177.9(2) ?
    C20 C19 C18 . . 120.66(19) ?
    C20 C19 H19A . . 119.7 ?
    C18 C19 H19A . . 119.7 ?
    C11 C10 C9 . . 120.92(16) ?
    C11 C10 H10A . . 119.5 ?
    C9 C10 H10A . . 119.5 ?
    C17 C18 C19 . . 121.02(19) ?
    C17 C18 H18A . . 119.5 ?
    C19 C18 H18A . . 119.5 ?
    C13 C14 C9 . . 120.90(16) ?
    C13 C14 H14A . . 119.6 ?
    C9 C14 H14A . . 119.6 ?
    O2 C2 Fe1 . . 178.7(2) ?
    N2 C21 C20 . . 125.75(16) ?
    N2 C21 C16 . . 114.95(16) ?
    C20 C21 C16 . . 119.31(17) ?
    C14 C13 C12 . . 121.78(16) ?
    C14 C13 H13A . . 119.1 ?
    C12 C13 H13A . . 119.1 ?
    O4 C4 Fe2 . . 179.4(2) ?
    O5 C5 Fe2 . . 176.98(18) ?
loop_
    _geom_torsion_atom_site_label_1
    _geom_torsion_atom_site_label_2
    _geom_torsion_atom_site_label_3
    _geom_torsion_atom_site_label_4
    _geom_torsion_site_symmetry_1
    _geom_torsion_site_symmetry_2
    _geom_torsion_site_symmetry_3
    _geom_torsion_site_symmetry_4
    _geom_torsion
    _geom_torsion_publ_flag
    C4 Fe2 Fe1 C2 . . . . 5.43(9) ?
    C5 Fe2 Fe1 C2 . . . . -86.40(9) ?
    C6 Fe2 Fe1 C2 . . . . 145.66(15) ?
    S2 Fe2 Fe1 C2 . . . . -168.97(6) ?
    S1 Fe2 Fe1 C2 . . . . 82.74(6) ?
    C4 Fe2 Fe1 C1 . . . . -118.59(14) ?
    C5 Fe2 Fe1 C1 . . . . 149.58(13) ?
    C6 Fe2 Fe1 C1 . . . . 21.64(19) ?
    S2 Fe2 Fe1 C1 . . . . 67.01(12) ?
    S1 Fe2 Fe1 C1 . . . . -41.28(12) ?
    C4 Fe2 Fe1 C3 . . . . 100.90(10) ?
    C5 Fe2 Fe1 C3 . . . . 9.07(9) ?
    C6 Fe2 Fe1 C3 . . . . -118.87(16) ?
    S2 Fe2 Fe1 C3 . . . . -73.50(7) ?
    S1 Fe2 Fe1 C3 . . . . 178.20(7) ?
    C4 Fe2 Fe1 S2 . . . . 174.40(7) ?
    C5 Fe2 Fe1 S2 . . . . 82.57(6) ?
    C6 Fe2 Fe1 S2 . . . . -45.37(14) ?
    S1 Fe2 Fe1 S2 . . . . -108.29(2) ?
    C4 Fe2 Fe1 S1 . . . . -77.30(7) ?
    C5 Fe2 Fe1 S1 . . . . -169.14(6) ?
    C6 Fe2 Fe1 S1 . . . . 62.93(14) ?
    S2 Fe2 Fe1 S1 . . . . 108.29(2) ?
    C2 Fe1 S1 C7 . . . . 150.98(9) ?
    C1 Fe1 S1 C7 . . . . 51.72(9) ?
    C3 Fe1 S1 C7 . . . . -113.8(3) ?
    S2 Fe1 S1 C7 . . . . -54.99(6) ?
    Fe2 Fe1 S1 C7 . . . . -107.45(6) ?
    C2 Fe1 S1 Fe2 . . . . -101.57(6) ?
    C1 Fe1 S1 Fe2 . . . . 159.17(7) ?
    C3 Fe1 S1 Fe2 . . . . -6.3(2) ?
    S2 Fe1 S1 Fe2 . . . . 52.460(15) ?
    C4 Fe2 S1 C7 . . . . -151.33(10) ?
    C5 Fe2 S1 C7 . . . . 126.56(15) ?
    C6 Fe2 S1 C7 . . . . -54.26(9) ?
    S2 Fe2 S1 C7 . . . . 48.83(7) ?
    Fe1 Fe2 S1 C7 . . . . 101.47(7) ?
    C4 Fe2 S1 Fe1 . . . . 107.20(7) ?
    C5 Fe2 S1 Fe1 . . . . 25.09(14) ?
    C6 Fe2 S1 Fe1 . . . . -155.72(6) ?
    S2 Fe2 S1 Fe1 . . . . -52.634(16) ?
    C4 Fe2 S2 C8 . . . . -117.92(19) ?
    C5 Fe2 S2 C8 . . . . 154.81(9) ?
    C6 Fe2 S2 C8 . . . . 58.28(9) ?
    S1 Fe2 S2 C8 . . . . -50.54(7) ?
    Fe1 Fe2 S2 C8 . . . . -103.10(7) ?
    C4 Fe2 S2 Fe1 . . . . -14.81(18) ?
    C5 Fe2 S2 Fe1 . . . . -102.08(6) ?
    C6 Fe2 S2 Fe1 . . . . 161.38(6) ?
    S1 Fe2 S2 Fe1 . . . . 52.558(15) ?
    C2 Fe1 S2 C8 . . . . 131.37(16) ?
    C1 Fe1 S2 C8 . . . . -42.57(9) ?
    C3 Fe1 S2 C8 . . . . -139.75(9) ?
    S1 Fe1 S2 C8 . . . . 53.70(6) ?
    Fe2 Fe1 S2 C8 . . . . 106.44(6) ?
    C2 Fe1 S2 Fe2 . . . . 24.94(15) ?
    C1 Fe1 S2 Fe2 . . . . -149.00(6) ?
    C3 Fe1 S2 Fe2 . . . . 113.81(7) ?
    S1 Fe1 S2 Fe2 . . . . -52.736(15) ?
    C16 S3 C15 N2 . . . . 0.16(14) ?
    C16 S3 C15 C12 . . . . 179.08(14) ?
    C7 N1 C9 C10 . . . . -170.21(16) ?
    C8 N1 C9 C10 . . . . -11.7(2) ?
    C7 N1 C9 C14 . . . . 12.7(2) ?
    C8 N1 C9 C14 . . . . 171.20(16) ?
    C12 C15 N2 C21 . . . . -178.63(15) ?
    S3 C15 N2 C21 . . . . 0.26(19) ?
    C15 S3 C16 C17 . . . . 179.4(2) ?
    C15 S3 C16 C21 . . . . -0.52(14) ?
    C9 N1 C7 S1 . . . . 90.84(17) ?
    C8 N1 C7 S1 . . . . -69.50(18) ?
    Fe1 S1 C7 N1 . . . . 71.07(14) ?
    Fe2 S1 C7 N1 . . . . -1.10(16) ?
    N2 C15 C12 C13 . . . . 5.1(2) ?
    S3 C15 C12 C13 . . . . -173.67(13) ?
    N2 C15 C12 C11 . . . . -174.37(17) ?
    S3 C15 C12 C11 . . . . 6.8(2) ?
    C13 C12 C11 C10 . . . . -0.9(3) ?
    C15 C12 C11 C10 . . . . 178.58(16) ?
    C9 N1 C8 S2 . . . . -93.06(18) ?
    C7 N1 C8 S2 . . . . 67.16(18) ?
    Fe2 S2 C8 N1 . . . . 5.80(16) ?
    Fe1 S2 C8 N1 . . . . -66.87(15) ?
    C21 C16 C17 C18 . . . . -0.5(3) ?
    S3 C16 C17 C18 . . . . 179.55(17) ?
    C21 C20 C19 C18 . . . . 0.7(3) ?
    C12 C11 C10 C9 . . . . -0.2(3) ?
    C14 C9 C10 C11 . . . . 1.4(3) ?
    N1 C9 C10 C11 . . . . -175.78(16) ?
    C16 C17 C18 C19 . . . . 0.2(3) ?
    C20 C19 C18 C17 . . . . -0.4(3) ?
    C10 C9 C14 C13 . . . . -1.6(3) ?
    N1 C9 C14 C13 . . . . 175.70(16) ?
    C15 N2 C21 C20 . . . . 179.26(17) ?
    C15 N2 C21 C16 . . . . -0.7(2) ?
    C19 C20 C21 N2 . . . . 179.07(18) ?
    C19 C20 C21 C16 . . . . -1.0(3) ?
    C17 C16 C21 N2 . . . . -179.15(18) ?
    S3 C16 C21 N2 . . . . 0.79(19) ?
    C17 C16 C21 C20 . . . . 0.9(3) ?
    S3 C16 C21 C20 . . . . -179.16(14) ?
    C9 C14 C13 C12 . . . . 0.4(3) ?
    C11 C12 C13 C14 . . . . 0.8(3) ?
    C15 C12 C13 C14 . . . . -178.70(16) ?
