# Supplementary material for: {μ-2-[4-(1,3-Benzothia­zol-2-yl)phen­yl]-2-aza­propane-1,3-dithiol­ato-κ4 S,S′:S,S′}bis­[tricarbonyl­iron(I)]
Source: Acta Crystallogr Sect E Struct Rep Online. 2012 Feb 4;68(Pt 3):m248. doi: 10.1107/S1600536812003753 (PMC3297217; doi:10.1107/S1600536812003753)
Supplement: Supplementary file 2 [file e-68-0m248-Isup2.hkl]

# 
# h,k,l, Fc-squared, Fo-squared, sigma(Fo-squared) and status flag 
# 
data_I
_shelx_title ' good in P2(1)/c' 
_shelx_refln_list_code          4 
_shelx_F_calc_maximum      398.96 
_exptl_crystal_F_000      1200.00 
_reflns_d_resolution_high  0.8107 
 
loop_ 
 _symmetry_equiv_pos_as_xyz 
 'x, y, z' 
 '-x, y+1/2, -z+1/2' 
 '-x, -y, -z' 
 'x, -y-1/2, z-1/2' 
 
_cell_length_a    13.8606 
_cell_length_b     7.6900 
_cell_length_c    21.5052 
_cell_angle_alpha  90.000 
_cell_angle_beta   92.447 
_cell_angle_gamma  90.000 
 
_shelx_F_squared_multiplier     1.000 
 
loop_ 
 _refln_index_h 
 _refln_index_k 
 _refln_index_l 
 _refln_F_squared_calc 
 _refln_F_squared_meas 
 _refln_F_squared_sigma 
 _refln_observed_status 
   2   0   0     4659.39     4902.46     78.08 o 
   3   0   0     1683.75     1813.17     31.77 o 
   4   0   0    58296.87    59059.50   1614.34 o 
   5   0   0    62086.40    62991.37   2027.47 o 
   6   0   0     4228.35     4394.27     58.36 o 
   7   0   0    15129.40    15057.61    193.03 o 
   8   0   0    30053.67    30242.07    868.19 o 
   9   0   0     8116.04     8109.63    130.68 o 
  10   0   0      197.13      210.25      9.71 o 
  11   0   0     1931.93     1899.34     36.95 o 
  12   0   0     2756.44     2814.78     52.34 o 
  13   0   0     1710.05     1759.61     36.21 o 
  14   0   0      398.76      434.61     20.31 o 
  15   0   0       98.83      108.10     11.71 o 
  16   0   0     1164.14     1159.26     39.29 o 
  17   0   0       69.11       64.21     10.97 o 
   1   1   0     1055.09     1219.93     20.01 o 
   2   1   0     1106.31     1328.79     15.55 o 
   3   1   0     1699.46     1783.86     20.63 o 
   4   1   0     2863.47     3284.54     43.09 o 
   5   1   0     1649.47     1858.13     23.29 o 
   6   1   0      435.95      539.13     11.30 o 
   7   1   0     5769.54     5650.51     70.36 o 
   8   1   0     1881.14     1666.34     21.22 o 
   9   1   0       56.05       66.76      7.06 o 
  10   1   0      155.08      171.94      7.32 o 
  11   1   0       76.80      101.10     13.10 o 
  12   1   0     1596.32     1592.88     30.10 o 
  13   1   0     1113.87     1088.02     20.51 o 
  14   1   0      584.29      591.25     14.26 o 
  15   1   0      870.03      901.34     19.24 o 
  16   1   0      475.45      478.34     13.71 o 
   0   2   0      943.75     1060.32     18.11 o 
   1   2   0       42.51       55.49      1.95 o 
   2   2   0     4366.18     4719.91     60.19 o 
   3   2   0     7218.18     7542.97     83.29 o 
   4   2   0     9560.09    10532.94    115.79 o 
   5   2   0     1152.72     1252.62     18.31 o 
   6   2   0       89.76       85.62      2.88 o 
   7   2   0     2053.75     2122.95     25.80 o 
   8   2   0     2781.74     2821.46     33.70 o 
   9   2   0      392.07      372.82      7.06 o 
  10   2   0     3734.73     3666.18     50.87 o 
  11   2   0      295.21      317.45     16.04 o 
  12   2   0      161.54      171.40      7.09 o 
  13   2   0       89.95       84.09      5.64 o 
  14   2   0      959.77      970.84     19.53 o 
  15   2   0     1049.70     1088.25     24.01 o 
  16   2   0       48.06       47.93      7.23 o 
   1   3   0     1819.91     1876.31     25.24 o 
   2   3   0    21896.10    22512.67    281.00 o 
   3   3   0    12977.01    13272.45    166.59 o 
   4   3   0     2870.55     2960.49     34.46 o 
   5   3   0     3978.70     3580.16     41.39 o 
   6   3   0     9904.61     9769.41    108.59 o 
   7   3   0     2108.16     1972.80     24.51 o 
   8   3   0      253.70      220.77      5.16 o 
   9   3   0     1961.18     1974.88     35.91 o 
  10   3   0     1983.00     1995.24     30.11 o 
  11   3   0      101.40       91.42      7.22 o 
  12   3   0        1.73        0.00      3.46 o 
  13   3   0      745.96      706.85     19.24 o 
  14   3   0     1028.27     1003.57     25.11 o 
  15   3   0        0.60        5.79      5.29 o 
  16   3   0        1.91        0.00      5.45 o 
   0   4   0     2712.66     2896.28     37.75 o 
   1   4   0     2670.78     2742.11     37.74 o 
   2   4   0     2146.28     2154.00     29.33 o 
   3   4   0       83.34      111.72      4.39 o 
   4   4   0     3424.72     3588.15     47.49 o 
   5   4   0      816.98      740.70     11.01 o 
   6   4   0       28.53       22.18      2.68 o 
   7   4   0      133.72      125.27      5.19 o 
   8   4   0        8.11       14.94      2.81 o 
   9   4   0     3499.33     3420.21     59.96 o 
  10   4   0     2907.61     2872.44     52.16 o 
  11   4   0       59.52       65.95      6.16 o 
  12   4   0      944.79      924.92     22.85 o 
  13   4   0      294.30      286.53     12.53 o 
  14   4   0      500.77      491.56     16.56 o 
  15   4   0      364.40      377.28     14.89 o 
   1   5   0     1582.24     1604.43     17.79 o 
   2   5   0      401.32      401.53      9.02 o 
   3   5   0        4.73        5.67      2.67 o 
   4   5   0      252.80      225.43      7.86 o 
   5   5   0      690.97      739.94     13.86 o 
   6   5   0      356.84      367.79      8.93 o 
   7   5   0      957.86      944.80     16.92 o 
   8   5   0       31.66       51.51      6.82 o 
   9   5   0     1470.61     1479.89     30.67 o 
  10   5   0        0.04        2.55      5.49 o 
  11   5   0       17.95       30.21      5.30 o 
  12   5   0      266.46      280.60     11.80 o 
  13   5   0        0.74        0.00      6.23 o 
  14   5   0        3.36        1.23      5.63 o 
   0   6   0     3070.38     3266.19     83.78 o 
   1   6   0      306.14      298.10     11.11 o 
   2   6   0      396.49      392.73     15.20 o 
   3   6   0       46.01       42.11      3.84 o 
   4   6   0     1205.79     1241.77     26.05 o 
   5   6   0      245.92      266.81      8.04 o 
   6   6   0      721.76      723.98     14.49 o 
   7   6   0      117.42      110.66      7.56 o 
   8   6   0      337.08      348.41     12.21 o 
   9   6   0        6.67        7.59      5.49 o 
  10   6   0      280.93      309.94     12.21 o 
  11   6   0      345.32      328.85     13.04 o 
  12   6   0        9.32        9.94      7.12 o 
  13   6   0       25.84       19.62      6.23 o 
   1   7   0      778.97      779.04     31.44 o 
   2   7   0      136.71      134.28      8.59 o 
   3   7   0       41.46       37.33      5.68 o 
   4   7   0      112.62       89.87     16.24 o 
   5   7   0       84.90       95.96     11.12 o 
   6   7   0       35.34       33.04      5.59 o 
   7   7   0      194.54      192.03     10.47 o 
   8   7   0       14.85       13.94      4.32 o 
   9   7   0        3.10        0.00      4.19 o 
  10   7   0      107.59       99.79     16.16 o 
  11   7   0       40.90       44.48      6.69 o 
   0   8   0      443.41      448.55     22.24 o 
   1   8   0      136.56      134.98      9.06 o 
   2   8   0       16.97       23.98      5.47 o 
   3   8   0       78.52       74.77     12.31 o 
   4   8   0       44.97       38.01      6.04 o 
   5   8   0        7.57        2.40      4.89 o 
   6   8   0      338.99      302.88     13.36 o 
   7   8   0       11.92       13.92      5.70 o 
   8   8   0      252.75      272.27     13.36 o 
   9   8   0        4.96        6.19      6.10 o 
   1   9   0       32.98       21.76      9.64 o 
   2   9   0        0.51        3.41      5.45 o 
   3   9   0       91.71      109.38      9.29 o 
   4   9   0        3.40        3.11      8.01 o 
   5   9   0       27.84       22.31      6.60 o 
 -17   1   1      314.07      311.45     11.62 o 
 -16   1   1        0.74        1.74      4.95 o 
 -15   1   1       10.62        9.20      4.35 o 
 -14   1   1       78.16       94.15      6.64 o 
 -13   1   1      368.99      358.05     10.49 o 
 -12   1   1       93.44       84.84      5.38 o 
 -11   1   1      900.66      959.61     23.47 o 
 -10   1   1      822.54      882.84     13.45 o 
  -9   1   1     3004.64     2917.42     41.37 o 
  -8   1   1     2647.02     2516.54     30.44 o 
  -7   1   1     1361.18     1423.60     18.12 o 
  -6   1   1     2638.41     2604.55     30.54 o 
  -5   1   1     3087.71     3116.60     35.67 o 
  -4   1   1     3817.96     3927.49     44.14 o 
  -3   1   1     3079.73     3108.71     34.95 o 
  -2   1   1      595.04      666.72     11.72 o 
  -1   1   1    36287.14    36263.63    533.06 o 
   0   1   1     5354.77     5649.87    108.17 o 
   1   1   1      504.00      544.79      8.46 o 
   2   1   1    15166.81    15995.34    208.87 o 
   3   1   1     5769.73     5905.68     65.23 o 
   4   1   1     2792.27     2904.88     33.16 o 
   5   1   1     1230.43     1439.34     17.58 o 
   6   1   1     5825.17     5842.30     65.66 o 
   7   1   1     5084.04     4735.33     54.05 o 
   8   1   1     6022.11     5897.28     67.11 o 
   9   1   1      364.57      312.04      6.63 o 
  10   1   1     6302.48     6072.84     70.01 o 
  11   1   1      445.94      425.89      8.61 o 
  12   1   1       33.74       36.95      4.18 o 
  13   1   1       17.98       19.84      6.93 o 
  14   1   1      124.00      129.54      7.03 o 
  15   1   1     1459.51     1465.38     26.63 o 
  16   1   1        2.96        7.52      4.39 o 
 -16   2   1       41.08       36.22      5.35 o 
 -15   2   1       63.37       59.06      6.63 o 
 -14   2   1      791.92      795.20     17.26 o 
 -13   2   1     1877.74     1842.88     33.11 o 
 -12   2   1       71.25       80.39      5.22 o 
 -11   2   1     1519.67     1513.01     24.61 o 
 -10   2   1     1004.77     1009.33     17.64 o 
  -9   2   1     1409.47     1412.59     18.70 o 
  -8   2   1       43.55       35.79      2.18 o 
  -7   2   1     2385.86     2483.39     29.66 o 
  -6   2   1      277.17      198.80      4.16 o 
  -5   2   1    11769.37    12079.18    132.82 o 
  -4   2   1     2728.55     2921.42     33.61 o 
  -3   2   1    36892.61    37542.03    410.79 o 
  -2   2   1     8883.73     9263.20    116.40 o 
  -1   2   1     1451.07     1388.91     18.70 o 
   0   2   1      150.41      126.75      2.85 o 
   1   2   1      270.17      317.33      5.54 o 
   2   2   1    20043.67    20903.85    360.55 o 
   3   2   1     5504.68     5605.19     62.39 o 
   4   2   1     5366.47     5140.75     57.58 o 
   5   2   1     6361.03     6468.52     72.24 o 
   6   2   1      966.05      916.12     12.38 o 
   7   2   1     2505.12     2477.15     29.70 o 
   8   2   1       15.79       25.64      2.81 o 
   9   2   1      738.04      760.12     11.56 o 
  10   2   1       39.07       35.26      3.25 o 
  11   2   1      240.25      253.67      7.82 o 
  12   2   1     2105.86     2016.89     31.60 o 
  13   2   1        9.11       10.98      3.74 o 
  14   2   1      665.58      642.41     15.07 o 
  15   2   1      737.57      743.15     17.04 o 
  16   2   1      196.03      194.68     11.69 o 
 -16   3   1        1.51        6.50      5.66 o 
 -15   3   1        0.47        0.00      4.40 o 
 -14   3   1       19.23       17.26      5.55 o 
 -13   3   1       11.11        5.98      4.60 o 
 -12   3   1       37.02       36.10      4.03 o 
 -11   3   1      119.92      117.40      5.63 o 
 -10   3   1      296.30      282.10      8.44 o 
  -9   3   1       16.53       19.38      2.83 o 
  -8   3   1     2090.35     2050.82     25.54 o 
  -7   3   1       90.82       95.16      4.73 o 
  -6   3   1     1169.28     1159.04     15.35 o 
  -5   3   1     1464.99     1573.97     19.65 o 
  -4   3   1      281.38      253.61      4.97 o 
  -3   3   1      288.75      289.29      6.01 o 
  -2   3   1       87.76      105.82      3.22 o 
  -1   3   1      247.80      242.03      5.81 o 
   0   3   1      333.13      333.21      5.99 o 
   1   3   1        0.12        5.98      0.90 o 
   2   3   1      383.92      390.99      6.77 o 
   3   3   1      216.01      209.03      4.62 o 
   4   3   1       11.17       33.83      4.62 o 
   5   3   1      629.18      691.22     10.01 o 
   6   3   1      191.01      196.06      4.76 o 
   7   3   1      194.68      190.00      7.51 o 
   8   3   1      150.18      132.97      4.71 o 
   9   3   1      101.96      100.17      3.84 o 
  10   3   1      305.45      310.57      8.26 o 
  11   3   1      497.70      472.02     16.09 o 
  12   3   1      157.76      165.26      8.75 o 
  13   3   1      343.66      328.06     12.74 o 
  14   3   1      187.80      203.67     10.96 o 
  15   3   1        6.96        9.97      5.60 o 
  16   3   1        5.72        0.00      5.50 o 
 -15   4   1        6.30       14.56      9.56 o 
 -14   4   1       23.05       18.01      5.71 o 
 -13   4   1       40.24       40.66      6.13 o 
 -12   4   1       70.83       59.20      6.34 o 
 -11   4   1      580.73      608.53     16.87 o 
 -10   4   1      497.23      485.56     14.10 o 
  -9   4   1      546.41      561.64     15.20 o 
  -8   4   1     3225.33     3285.70     57.23 o 
  -7   4   1     1738.70     1724.41     26.06 o 
  -6   4   1     3119.79     3097.77     36.93 o 
  -5   4   1      472.93      507.36      8.39 o 
  -4   4   1     3174.18     3125.66     36.80 o 
  -3   4   1    12956.70    13192.84    166.03 o 
  -2   4   1      954.94      855.13     11.89 o 
  -1   4   1      190.92      212.46      4.66 o 
   0   4   1     3104.66     2894.07     29.73 o 
   1   4   1    25847.15    26170.53    244.81 o 
   2   4   1     5123.22     5228.71     67.37 o 
   3   4   1     1014.04     1033.98     15.40 o 
   4   4   1     3132.65     3064.04     60.35 o 
   5   4   1     7346.99     7224.78     95.27 o 
   6   4   1     8045.73     7982.86    105.07 o 
   7   4   1        0.74        3.83      2.45 o 
   8   4   1     2172.13     2079.48     45.89 o 
   9   4   1      870.75      861.95     35.66 o 
  10   4   1     1368.84     1312.17     27.78 o 
  11   4   1        0.00        5.85      3.83 o 
  12   4   1     1570.58     1535.35     32.71 o 
  13   4   1      482.43      478.34     18.61 o 
  14   4   1       59.22       47.50      6.67 o 
  15   4   1       67.19       66.91      9.71 o 
 -14   5   1      212.50      212.33     11.63 o 
 -13   5   1      410.22      392.79     14.66 o 
 -12   5   1      601.34      589.99     17.60 o 
 -11   5   1     3586.59     3620.12     65.00 o 
 -10   5   1     2293.32     2196.29     42.30 o 
  -9   5   1        3.67        6.23      3.98 o 
  -8   5   1      294.13      292.65     10.53 o 
  -7   5   1     2483.12     2490.05     56.42 o 
  -6   5   1     1211.52     1148.20     19.12 o 
  -5   5   1       99.37       92.25      4.75 o 
  -4   5   1      149.03      114.04      5.53 o 
  -3   5   1     1553.13     1583.55     24.49 o 
  -2   5   1     3818.98     3885.89     53.42 o 
  -1   5   1      602.91      593.19      8.12 o 
   0   5   1      346.41      353.07      5.73 o 
   1   5   1      235.98      242.84      6.76 o 
   2   5   1      699.95      682.81     12.87 o 
   3   5   1     2659.15     2775.44     47.71 o 
   4   5   1      531.04      468.78     13.35 o 
   5   5   1      131.78      141.49      7.38 o 
   6   5   1      290.03      301.74      8.10 o 
   7   5   1       16.17       25.04      3.25 o 
   8   5   1     1865.38     1822.58     43.45 o 
   9   5   1      557.48      605.97     16.51 o 
  10   5   1      332.95      321.83     12.00 o 
  11   5   1       71.11       73.50      6.85 o 
  12   5   1      655.03      634.23     22.32 o 
  13   5   1      639.38      672.51     19.75 o 
  14   5   1      120.77      115.28      9.11 o 
 -13   6   1        4.86        7.88      9.12 o 
 -12   6   1        7.64       10.19      5.29 o 
 -11   6   1      236.51      251.06     11.23 o 
 -10   6   1       32.30       34.88      5.60 o 
  -9   6   1     1823.77     1868.47     61.83 o 
  -8   6   1      643.45      623.16     16.92 o 
  -7   6   1      148.29      131.52      7.59 o 
  -6   6   1      349.07      351.63      9.93 o 
  -5   6   1     1290.70     1247.85     18.98 o 
  -4   6   1     5110.12     5147.73     70.55 o 
  -3   6   1     1601.73     1617.92     42.19 o 
  -2   6   1     1462.26     1468.93     30.69 o 
  -1   6   1      207.76      201.25      9.33 o 
   0   6   1      104.83      103.18      6.97 o 
   1   6   1     2194.43     2218.83     42.62 o 
   2   6   1     1543.97     1564.53     25.17 o 
   3   6   1       12.96       18.67      3.29 o 
   4   6   1     2316.63     2314.49     41.81 o 
   5   6   1      528.54      521.11     13.89 o 
   6   6   1      650.00      656.03     13.61 o 
   7   6   1        2.08        0.86      3.62 o 
   8   6   1       24.71       26.57      4.76 o 
   9   6   1        2.37        3.11      4.09 o 
  10   6   1      451.22      502.88     15.83 o 
  11   6   1      430.80      449.79     15.35 o 
  12   6   1      342.66      336.68     13.61 o 
  13   6   1      113.29      128.09     15.42 o 
 -11   7   1      147.99      120.68      7.64 o 
 -10   7   1      102.87       98.28      9.23 o 
  -9   7   1       31.52       28.92      4.61 o 
  -8   7   1      553.24      540.84     32.99 o 
  -7   7   1      158.02      174.81     13.05 o 
  -6   7   1      190.85      203.19     11.12 o 
  -5   7   1     1335.15     1303.07     41.67 o 
  -4   7   1      690.71      653.25     18.30 o 
  -3   7   1       20.46       32.30      5.28 o 
  -2   7   1     2861.66     2819.25     87.78 o 
  -1   7   1      274.46      242.27     10.79 o 
   0   7   1     1794.23     1778.73     37.01 o 
   1   7   1       88.64       99.04      7.55 o 
   2   7   1       35.94       37.03     10.31 o 
   3   7   1     2079.42     2122.96     42.38 o 
   4   7   1     2219.05     2222.83     43.89 o 
   5   7   1      177.76      166.34      9.08 o 
   6   7   1      366.34      384.88     14.18 o 
   7   7   1      113.94      115.69     17.42 o 
   8   7   1      595.93      629.65     18.19 o 
   9   7   1       97.10      111.19      8.11 o 
  10   7   1       71.52       77.77      7.65 o 
  11   7   1       23.37       29.14      6.45 o 
  -9   8   1     1538.01     1576.87     50.42 o 
  -8   8   1      579.50      552.44     18.79 o 
  -7   8   1        0.16        0.00      4.91 o 
  -6   8   1      173.23      184.56     10.74 o 
  -5   8   1      450.61      439.80     29.80 o 
  -4   8   1      275.27      265.27     17.79 o 
  -3   8   1       69.45       66.80      7.15 o 
  -2   8   1       17.95       21.13      5.38 o 
  -1   8   1       39.16       42.15     12.38 o 
   0   8   1      314.45      293.17     20.46 o 
   1   8   1      327.43      319.18     13.26 o 
   2   8   1        1.45        2.05      4.56 o 
   3   8   1        1.57        6.22      6.15 o 
   4   8   1      106.77      104.61      8.19 o 
   5   8   1       31.21       33.96      9.34 o 
   6   8   1      868.93      803.66     71.03 o 
   7   8   1      348.42      314.27     13.80 o 
   8   8   1      130.30      119.38      9.51 o 
   9   8   1       75.15       69.64      8.30 o 
  -5   9   1      223.18      243.02     13.12 o 
  -4   9   1        8.19       15.42      9.19 o 
  -3   9   1        0.85        6.08      8.30 o 
  -2   9   1      592.76      651.10     20.58 o 
  -1   9   1      991.43     1022.93     27.31 o 
   0   9   1      161.60      169.27     10.90 o 
   1   9   1       28.22       28.88      8.16 o 
   2   9   1      236.62      224.67     14.98 o 
   3   9   1      620.39      687.61     33.29 o 
   4   9   1      141.83      151.39     15.57 o 
   5   9   1       33.47       28.11     13.79 o 
 -17   0   2       90.59       95.79     12.16 o 
 -16   0   2      199.84      208.78     15.27 o 
 -15   0   2      385.93      394.72     20.17 o 
 -14   0   2      756.73      727.62     27.43 o 
 -13   0   2      504.59      526.83     16.16 o 
 -12   0   2      308.40      290.77     11.33 o 
 -11   0   2      213.83      239.59      9.60 o 
 -10   0   2     2570.35     2694.51     48.51 o 
  -9   0   2     4218.48     4363.69     73.53 o 
  -8   0   2     2523.74     2389.81     66.06 o 
  -7   0   2    27796.46    28843.37    446.75 o 
  -6   0   2    16005.63    16668.93    259.60 o 
  -5   0   2     7063.12     7096.45    112.41 o 
  -4   0   2      529.70      562.65     11.50 o 
  -3   0   2      310.62      321.15      7.30 o 
  -2   0   2   159172.75   132588.34  19659.40 o 
  -1   0   2     8301.07     8888.06    384.12 o 
   1   0   2    29537.19    30998.16    666.23 o 
   2   0   2    72708.72    68950.39   2892.75 o 
   3   0   2      893.05      975.29     37.97 o 
   4   0   2     5717.33     5848.59     75.74 o 
   5   0   2     7564.92     7668.24    144.91 o 
   6   0   2    17532.65    17288.61    490.19 o 
   7   0   2    13491.62    13299.69    211.57 o 
   8   0   2      746.47      733.93     12.97 o 
   9   0   2    14490.49    14053.56    395.72 o 
  10   0   2     3680.46     3802.74    103.93 o 
  11   0   2        6.08        5.56      3.46 o 
  12   0   2      131.11      141.91     18.98 o 
  13   0   2      143.44      155.66      9.34 o 
  14   0   2     3409.37     3557.41     89.27 o 
  15   0   2       17.88       19.57      7.86 o 
  16   0   2      154.87      146.80     13.64 o 
 -16   1   2      220.37      231.71      9.76 o 
 -15   1   2     1435.46     1437.08     26.30 o 
 -14   1   2     2326.21     2342.39     37.22 o 
 -13   1   2      215.95      200.59      7.97 o 
 -12   1   2       15.82       30.43     12.00 o 
 -11   1   2     4753.18     4855.00     66.66 o 
 -10   1   2     4787.13     4686.02     63.87 o 
  -9   1   2     4390.53     4419.28     59.89 o 
  -8   1   2      596.39      683.68     16.57 o 
  -7   1   2       80.15       98.63      4.62 o 
  -6   1   2    16576.93    17164.40    188.05 o 
  -5   1   2    14736.74    15210.73    166.68 o 
  -4   1   2     2969.88     3149.57     49.91 o 
  -3   1   2       56.93       70.61      2.45 o 
  -2   1   2      809.45      782.66     30.10 o 
  -1   1   2    11218.64    11955.83    130.69 o 
   0   1   2     8107.00     9136.30    227.83 o 
   1   1   2     1685.94     1799.80     29.18 o 
   2   1   2        0.91       18.85      2.09 o 
   3   1   2     8151.81     8818.05    118.85 o 
   4   1   2    35685.95    37425.85    419.70 o 
   5   1   2      430.37      419.67     13.26 o 
   6   1   2     1040.14     1075.30     14.07 o 
   7   1   2      654.81      716.48     10.46 o 
   8   1   2      293.33      311.11      8.75 o 
   9   1   2     8764.73     9092.58    102.13 o 
  10   1   2      699.96      643.71     10.84 o 
  11   1   2      597.00      597.83     10.65 o 
  12   1   2      666.38      670.63     14.40 o 
  13   1   2      247.91      246.45      8.75 o 
  14   1   2     2202.95     2224.94     49.11 o 
  15   1   2      118.43      136.65      7.50 o 
  16   1   2      188.09      200.83      9.42 o 
 -16   2   2      176.90      172.40      8.90 o 
 -15   2   2       17.28       22.29      4.61 o 
 -14   2   2       43.70       42.07      5.06 o 
 -13   2   2      234.21      222.87     12.97 o 
 -12   2   2      997.30     1038.19     19.26 o 
 -11   2   2       52.63       45.67      4.11 o 
 -10   2   2        1.45        2.22      2.42 o 
  -9   2   2      699.67      702.07     13.14 o 
  -8   2   2     2683.45     2512.20     30.26 o 
  -7   2   2     1244.35     1327.55     16.96 o 
  -6   2   2      867.29      920.75     12.25 o 
  -5   2   2      819.01      912.54     14.14 o 
  -4   2   2      483.39      557.06     10.92 o 
  -3   2   2        5.01       29.36      2.01 o 
  -2   2   2      329.29      359.94      5.46 o 
  -1   2   2     5392.58     5615.90     74.18 o 
   0   2   2     4250.66     4416.68     69.86 o 
   1   2   2       72.52      105.43      3.76 o 
   2   2   2      709.90      739.63     11.14 o 
   3   2   2      260.18      276.85      5.15 o 
   4   2   2     1129.49     1184.22     14.84 o 
   5   2   2      616.40      643.43      9.21 o 
   6   2   2       43.59       44.77      2.22 o 
   7   2   2     3446.05     3447.06     40.30 o 
   8   2   2     2006.74     1943.68     24.34 o 
   9   2   2      768.64      819.13     12.34 o 
  10   2   2        0.54        3.03      1.88 o 
  11   2   2     2327.35     2247.46     35.88 o 
  12   2   2     1393.66     1405.35     23.86 o 
  13   2   2       92.13      113.26      6.33 o 
  14   2   2        2.82        0.00      3.59 o 
  15   2   2       57.70       67.62      7.86 o 
  16   2   2      603.17      654.84     50.42 o 
 -16   3   2        5.48        4.00      5.61 o 
 -15   3   2       67.19       57.22      7.34 o 
 -14   3   2       60.79       62.29      6.71 o 
 -13   3   2      274.97      252.13     11.17 o 
 -12   3   2     1284.63     1288.66     22.39 o 
 -11   3   2      211.33      212.92      7.24 o 
 -10   3   2     1045.15      983.05     17.38 o 
  -9   3   2      274.44      258.46      7.06 o 
  -8   3   2     1362.67     1360.59     21.28 o 
  -7   3   2     4474.84     4276.88     49.39 o 
  -6   3   2      554.52      568.86      8.81 o 
  -5   3   2     8260.66     8253.67     91.80 o 
  -4   3   2    11161.35    10720.69    118.42 o 
  -3   3   2     8076.37     8180.90     90.78 o 
  -2   3   2        1.84        3.70      3.08 o 
  -1   3   2    13368.45    13791.96    159.34 o 
   0   3   2     8102.79     8234.72    104.09 o 
   1   3   2     4194.11     4316.93     54.92 o 
   2   3   2        0.46        0.00      1.35 o 
   3   3   2     4774.17     4807.70     61.94 o 
   4   3   2    24294.96    24343.03    266.26 o 
   5   3   2     8347.95     8211.94     91.57 o 
   6   3   2      639.37      538.69     10.47 o 
   7   3   2     6964.94     6693.04     75.75 o 
   8   3   2     4667.50     4635.94     53.81 o 
   9   3   2     1443.03     1365.05     18.83 o 
  10   3   2      571.80      561.71     15.28 o 
  11   3   2      544.66      551.46     15.61 o 
  12   3   2     1437.95     1419.83     30.45 o 
  13   3   2       37.68       35.18      6.67 o 
  14   3   2       33.03       43.16     10.97 o 
  15   3   2       94.99      105.55      9.02 o 
  16   3   2       94.72       98.10      9.33 o 
 -15   4   2       51.70       57.13      7.44 o 
 -14   4   2       58.23       62.66      7.34 o 
 -13   4   2      210.67      223.28     10.79 o 
 -12   4   2      649.58      639.81     17.98 o 
 -11   4   2     1342.26     1210.14     27.95 o 
 -10   4   2      305.88      285.90     10.53 o 
  -9   4   2     3110.73     3000.52     53.25 o 
  -8   4   2     6716.97     6502.84    106.40 o 
  -7   4   2       97.93      103.10      4.65 o 
  -6   4   2      488.06      448.11      7.84 o 
  -5   4   2       77.80       65.97      2.92 o 
  -4   4   2      320.01      299.62      6.12 o 
  -3   4   2     5031.74     4865.97     55.54 o 
  -2   4   2     1763.32     1967.99     24.10 o 
  -1   4   2    17893.33    18765.85    205.25 o 
   0   4   2     1558.15     1476.84     18.54 o 
   1   4   2       38.62       39.18      1.98 o 
   2   4   2      479.75      544.90      9.95 o 
   3   4   2       46.16       39.30      3.46 o 
   4   4   2     1671.26     1757.50     42.93 o 
   5   4   2     2760.35     2843.75     40.25 o 
   6   4   2      210.42      204.89      6.43 o 
   7   4   2       17.40       29.06     13.98 o 
   8   4   2       62.26       87.50     11.82 o 
   9   4   2      239.62      220.74      7.05 o 
  10   4   2      600.57      617.48     18.54 o 
  11   4   2     1025.85      984.04     38.92 o 
  12   4   2      187.29      177.06     13.49 o 
  13   4   2      117.60      135.89      8.90 o 
  14   4   2      159.30      137.30      9.35 o 
  15   4   2        6.78        7.01     11.20 o 
 -14   5   2       96.23      111.24     11.79 o 
 -13   5   2       29.69       36.88      6.29 o 
 -12   5   2        2.09        1.40      4.56 o 
 -11   5   2      210.73      208.06      9.98 o 
 -10   5   2      839.07      852.70     20.97 o 
  -9   5   2       61.29       69.05      6.08 o 
  -8   5   2       28.03       26.23      4.40 o 
  -7   5   2      422.80      423.40     12.47 o 
  -6   5   2        1.52        1.30      2.22 o 
  -5   5   2      284.66      277.69      6.61 o 
  -4   5   2       57.95       61.05      3.83 o 
  -3   5   2      343.47      365.45      8.48 o 
  -2   5   2      660.60      659.84     13.93 o 
  -1   5   2        2.63        4.90      1.60 o 
   0   5   2      271.19      261.76      7.03 o 
   1   5   2      214.78      224.70      5.35 o 
   2   5   2      453.08      447.05     11.63 o 
   3   5   2      419.16      454.71     11.88 o 
   4   5   2     2232.06     2282.04     53.16 o 
   5   5   2       16.68       17.27      3.46 o 
   6   5   2      394.35      372.83      9.27 o 
   7   5   2     1103.10     1089.53     28.32 o 
   8   5   2      290.80      273.81      8.32 o 
   9   5   2      211.50      216.67     10.45 o 
  10   5   2      383.81      387.93     13.25 o 
  11   5   2      223.93      208.28     10.31 o 
  12   5   2       15.83       19.14      5.21 o 
  13   5   2       87.07       94.31      7.96 o 
  14   5   2       89.27       85.31      8.25 o 
 -13   6   2      565.70      555.38     17.97 o 
 -12   6   2      148.39      142.34      9.03 o 
 -11   6   2      142.66      125.90     11.79 o 
 -10   6   2      259.09      261.95     11.17 o 
  -9   6   2      875.81      887.84     25.28 o 
  -8   6   2      962.15      931.23     18.46 o 
  -7   6   2        0.67        0.92      3.12 o 
  -6   6   2     2575.40     2443.04     37.40 o 
  -5   6   2      516.64      537.47     10.45 o 
  -4   6   2      772.99      752.12     14.62 o 
  -3   6   2      340.52      314.13     11.44 o 
  -2   6   2     2085.04     2072.39     40.29 o 
  -1   6   2     3653.03     3615.78     64.69 o 
   0   6   2       90.43       95.98      6.81 o 
   1   6   2      478.50      452.76     10.49 o 
   2   6   2      834.14      868.88     16.22 o 
   3   6   2     2290.97     2307.26     41.78 o 
   4   6   2      270.20      271.61      9.68 o 
   5   6   2      223.78      211.75      8.65 o 
   6   6   2      690.90      662.85     13.93 o 
   7   6   2      403.64      387.90     10.08 o 
   8   6   2        1.05        2.27      3.93 o 
   9   6   2      229.31      219.59     10.37 o 
  10   6   2      568.74      552.59     16.91 o 
  11   6   2        2.64        1.86      4.56 o 
  12   6   2       52.17       50.64      6.96 o 
  13   6   2       56.35       56.98      7.53 o 
 -11   7   2      341.27      345.41     11.73 o 
 -10   7   2       86.22       96.90      6.75 o 
  -9   7   2       71.41       67.19      8.75 o 
  -8   7   2       98.40       88.60     13.12 o 
  -7   7   2      211.80      212.80     10.73 o 
  -6   7   2      489.28      440.58     15.37 o 
  -5   7   2      143.90      159.83      9.72 o 
  -4   7   2      152.04      151.99     12.97 o 
  -3   7   2      406.76      442.29     14.46 o 
  -2   7   2       37.18       32.36      5.65 o 
  -1   7   2      268.70      276.76     30.40 o 
   0   7   2       34.24       32.80      5.60 o 
   1   7   2      275.05      264.32     11.27 o 
   2   7   2      358.61      340.82     12.86 o 
   3   7   2       34.42       35.51      5.55 o 
   4   7   2      158.59      149.83      8.74 o 
   5   7   2      210.67      175.42     12.16 o 
   6   7   2       24.43       20.85      3.90 o 
   7   7   2        1.35        5.35      5.78 o 
   8   7   2      115.73      119.91     14.83 o 
   9   7   2        6.25        5.79      5.86 o 
  10   7   2      168.35      172.03     17.57 o 
  11   7   2       41.21       39.09      6.49 o 
  -9   8   2       40.83       42.42      7.44 o 
  -8   8   2        2.91        0.00      4.66 o 
  -7   8   2      392.94      371.44     15.18 o 
  -6   8   2       65.65       57.80      7.23 o 
  -5   8   2      944.50      953.43     25.44 o 
  -4   8   2      457.67      422.75     23.13 o 
  -3   8   2      433.62      436.08     15.32 o 
  -2   8   2        1.38        2.08      4.30 o 
  -1   8   2        0.31        3.64      5.78 o 
   0   8   2      118.32      112.20      8.28 o 
   1   8   2      852.03      839.32     22.80 o 
   2   8   2       77.86       76.50     11.86 o 
   3   8   2     1070.64     1028.61     25.89 o 
   4   8   2        0.17        2.08      6.38 o 
   5   8   2        1.22        0.42      5.49 o 
   6   8   2       19.19       22.49      5.89 o 
   7   8   2        0.81        0.00      7.64 o 
   8   8   2       43.05       45.45      7.18 o 
   9   8   2      146.85      149.84     10.64 o 
  -5   9   2      211.60      226.66     12.71 o 
  -4   9   2       10.19        5.04      8.60 o 
  -3   9   2      237.88      227.17     18.24 o 
  -2   9   2      152.77      148.72     10.45 o 
  -1   9   2      135.02      136.17     20.17 o 
   0   9   2       55.60       59.61      8.13 o 
   1   9   2      480.64      522.77     18.24 o 
   2   9   2        4.76       13.85      6.02 o 
   3   9   2       35.43       42.79      7.03 o 
   4   9   2        6.28       10.45      5.77 o 
   5   9   2       40.48       33.21      6.76 o 
 -16   1   3      534.81      523.37     14.53 o 
 -15   1   3       47.92       51.28      5.65 o 
 -14   1   3       43.03       39.96      5.14 o 
 -13   1   3      126.38      133.40      6.94 o 
 -12   1   3      311.09      298.88      9.28 o 
 -11   1   3      394.05      378.71     18.28 o 
 -10   1   3      171.79      166.16      6.38 o 
  -9   1   3     2253.32     2259.36     36.00 o 
  -8   1   3       56.63       55.65      3.53 o 
  -7   1   3       30.79       23.51      3.09 o 
  -6   1   3      393.95      377.62     10.18 o 
  -5   1   3      173.99      164.03      5.55 o 
  -4   1   3        2.09        0.00      1.36 o 
  -3   1   3      232.31      222.26      4.48 o 
  -2   1   3     2008.32     2121.89     24.49 o 
  -1   1   3     1109.64     1143.81     17.66 o 
   0   1   3    20983.52    21377.02    329.89 o 
   1   1   3     5148.20     5491.62     70.56 o 
   2   1   3     3927.22     4060.52     33.28 o 
   3   1   3    16465.50    17607.25    155.24 o 
   4   1   3    23289.55    23851.23    311.10 o 
   5   1   3     6821.97     6759.39     67.68 o 
   6   1   3        3.82        7.33      1.34 o 
   7   1   3        1.45        8.53      1.42 o 
   8   1   3    10530.07    10341.86    115.25 o 
   9   1   3     3006.77     2951.67     35.80 o 
  10   1   3        0.21        1.63      2.22 o 
  11   1   3      474.10      446.00      8.92 o 
  12   1   3     1146.54     1143.13     17.39 o 
  13   1   3      465.77      477.36     12.26 o 
  14   1   3        0.04        0.00      3.59 o 
  15   1   3       92.03      101.31     10.20 o 
  16   1   3      531.23      543.11     14.72 o 
 -16   2   3       20.38       29.40      5.21 o 
 -15   2   3      345.31      355.61     11.59 o 
 -14   2   3      755.61      769.33     23.02 o 
 -13   2   3       69.85       63.34      5.19 o 
 -12   2   3     3112.55     3102.03     45.41 o 
 -11   2   3      992.87     1006.23     18.27 o 
 -10   2   3      672.34      660.49     13.22 o 
  -9   2   3     1154.43     1176.98     19.33 o 
  -8   2   3      121.82      182.42      5.68 o 
  -7   2   3    10529.80    10530.03    116.69 o 
  -6   2   3     6635.59     6663.01     74.50 o 
  -5   2   3     9284.59     9532.17    105.31 o 
  -4   2   3    14305.13    14271.92    156.38 o 
  -3   2   3        6.68       12.46      1.14 o 
  -2   2   3     2740.96     2777.68     28.59 o 
  -1   2   3      367.80      390.18      6.63 o 
   0   2   3     1279.47     1342.69     23.25 o 
   1   2   3     8815.83     9317.93    145.05 o 
   2   2   3       24.85       32.90      1.91 o 
   3   2   3     2215.87     2198.92     25.11 o 
   4   2   3     4252.85     4316.04     48.83 o 
   5   2   3      546.94      614.08      8.94 o 
   6   2   3     2011.51     1807.36     22.26 o 
   7   2   3       72.05       82.91      4.91 o 
   8   2   3     4777.43     4804.27     55.40 o 
   9   2   3       11.31       14.43      2.15 o 
  10   2   3      236.22      216.32      5.65 o 
  11   2   3     1692.63     1607.97     21.95 o 
  12   2   3      160.15      152.53      6.67 o 
  13   2   3     1870.95     1821.66     29.89 o 
  14   2   3      479.74      495.14     31.58 o 
  15   2   3      103.57      122.89     25.50 o 
  16   2   3      207.59      216.65     12.19 o 
 -16   3   3       57.28       59.91      8.12 o 
 -15   3   3      163.12      181.24     21.28 o 
 -14   3   3      125.04      126.22      8.70 o 
 -13   3   3      113.79      118.51      6.40 o 
 -12   3   3       10.31        3.03      3.34 o 
 -11   3   3        0.06        1.45      2.59 o 
 -10   3   3      286.48      259.36      7.61 o 
  -9   3   3       31.70       31.85      3.15 o 
  -8   3   3      646.31      603.63     11.64 o 
  -7   3   3      294.96      260.71      6.60 o 
  -6   3   3      103.46      115.85      4.76 o 
  -5   3   3     2626.77     2588.43     30.62 o 
  -4   3   3     3395.46     3340.02     38.60 o 
  -3   3   3      480.15      534.32      7.36 o 
  -2   3   3     1725.56     1927.70     23.08 o 
  -1   3   3      137.96      189.50      5.00 o 
   0   3   3     3715.65     3625.44     47.10 o 
   1   3   3    13959.64    14841.67    263.50 o 
   2   3   3        6.34       14.12      1.87 o 
   3   3   3      273.06      288.66      6.56 o 
   4   3   3      186.39      185.11      7.47 o 
   5   3   3     1109.32     1188.69     36.26 o 
   6   3   3     2271.16     2184.07     28.12 o 
   7   3   3       65.16       51.56      4.17 o 
   8   3   3      473.03      475.26      8.42 o 
   9   3   3     1117.98     1066.50     18.18 o 
  10   3   3     1474.17     1462.75     23.58 o 
  11   3   3      568.27      555.75     32.99 o 
  12   3   3       45.37       53.42      5.97 o 
  13   3   3       27.51       27.53      5.74 o 
  14   3   3      548.55      538.29     17.49 o 
  15   3   3      513.55      536.80     18.12 o 
  16   3   3       59.86       46.25      7.96 o 
 -15   4   3       34.97       26.59      6.71 o 
 -14   4   3        0.07        2.15      4.87 o 
 -13   4   3      122.12      131.85      9.05 o 
 -12   4   3       36.12       47.27      5.85 o 
 -11   4   3       77.52       72.49      6.27 o 
 -10   4   3       14.86       13.12      4.28 o 
  -9   4   3      232.61      217.15      9.11 o 
  -8   4   3      400.32      412.31      9.56 o 
  -7   4   3      514.22      512.91     12.09 o 
  -6   4   3      651.47      601.00     13.87 o 
  -5   4   3     1434.44     1426.91     16.93 o 
  -4   4   3     6720.74     6567.13     66.82 o 
  -3   4   3       42.33       32.58      2.27 o 
  -2   4   3     2504.54     2289.93     34.42 o 
  -1   4   3     3820.16     3603.03     47.44 o 
   0   4   3     1713.73     1763.22     24.52 o 
   1   4   3      185.81      150.69      5.89 o 
   2   4   3     1599.63     1454.54     21.29 o 
   3   4   3     6411.17     6159.65     78.62 o 
   4   4   3      670.88      675.17     15.10 o 
   5   4   3     1149.96     1152.25     18.97 o 
   6   4   3     2188.11     2132.20     31.70 o 
   7   4   3     4046.44     3980.98     55.38 o 
   8   4   3     1369.93     1365.20     23.38 o 
   9   4   3      323.09      301.46      8.41 o 
  10   4   3      729.18      716.86     18.47 o 
  11   4   3      408.02      403.98     14.83 o 
  12   4   3      201.60      204.58     10.19 o 
  13   4   3      122.49      125.64     13.05 o 
  14   4   3      554.42      583.43     18.42 o 
  15   4   3      227.92      254.14     12.73 o 
 -14   5   3     1559.00     1692.78     37.12 o 
 -13   5   3      886.29      912.77     23.70 o 
 -12   5   3      593.77      573.93     33.51 o 
 -11   5   3        3.76        2.66      4.35 o 
 -10   5   3     3134.63     3070.82     55.71 o 
  -9   5   3     6101.71     5973.93     99.59 o 
  -8   5   3      299.33      306.62     22.76 o 
  -7   5   3     1443.66     1361.42     22.99 o 
  -6   5   3      951.40      966.69     20.72 o 
  -5   5   3     4463.09     4350.27     51.98 o 
  -4   5   3     4722.06     4751.13     56.29 o 
  -3   5   3      193.13      195.18      5.94 o 
  -2   5   3     6169.96     6331.59     71.86 o 
  -1   5   3     2663.61     2587.24     31.28 o 
   0   5   3      775.50      739.83     13.58 o 
   1   5   3      308.87      316.83      7.81 o 
   2   5   3     1949.95     2052.66     29.29 o 
   3   5   3       91.32       78.51      4.97 o 
   4   5   3      529.63      579.61     14.31 o 
   5   5   3      542.05      528.83     14.23 o 
   6   5   3       72.61       85.10      4.67 o 
   7   5   3     2911.88     2787.56     52.45 o 
   8   5   3       67.19       69.44      4.82 o 
   9   5   3      538.66      533.05     15.56 o 
  10   5   3     1603.85     1609.89     53.31 o 
  11   5   3      525.44      566.74     17.00 o 
  12   5   3       21.21       23.43      5.55 o 
  13   5   3       44.83       39.69      6.52 o 
  14   5   3       62.10       54.45      8.45 o 
 -13   6   3      109.99      117.50      7.73 o 
 -12   6   3       21.41       15.68      8.36 o 
 -11   6   3      245.40      244.40      9.49 o 
 -10   6   3      181.02      180.11      8.34 o 
  -9   6   3      351.35      335.32     13.33 o 
  -8   6   3      398.00      383.22     10.85 o 
  -7   6   3      701.43      735.07     15.52 o 
  -6   6   3     1267.07     1189.95     21.24 o 
  -5   6   3      528.84      514.94     11.95 o 
  -4   6   3      723.77      701.89     18.03 o 
  -3   6   3       13.15       14.10      4.30 o 
  -2   6   3     4625.64     4618.99     80.35 o 
  -1   6   3     1337.51     1393.46     29.46 o 
   0   6   3      535.12      575.80     16.20 o 
   1   6   3      951.01      950.99     17.61 o 
   2   6   3      779.07      790.40     18.32 o 
   3   6   3     1733.38     1791.83     34.09 o 
   4   6   3      847.02      876.80     19.96 o 
   5   6   3      539.83      546.07     14.73 o 
   6   6   3      875.87      923.89     17.67 o 
   7   6   3      210.59      216.96      7.81 o 
   8   6   3      262.37      289.68     19.80 o 
   9   6   3     1162.86     1163.76     26.84 o 
  10   6   3       31.30       31.68      5.66 o 
  11   6   3      274.23      276.88     16.31 o 
  12   6   3      333.80      340.51     16.31 o 
  13   6   3        0.55        0.00      4.76 o 
 -11   7   3      166.70      184.95      8.84 o 
 -10   7   3      172.54      150.78      9.88 o 
  -9   7   3      178.84      152.71     10.16 o 
  -8   7   3        1.52        6.64      5.01 o 
  -7   7   3      297.78      316.32     13.13 o 
  -6   7   3     1412.65     1358.10     31.15 o 
  -5   7   3       13.70       22.09      7.78 o 
  -3   7   3      601.86      649.55     18.28 o 
  -2   7   3     1214.84     1213.76     27.75 o 
  -1   7   3       55.80       58.39     11.49 o 
   0   7   3     2593.47     2555.14     49.44 o 
   1   7   3     1694.76     1709.11     42.85 o 
   2   7   3     2226.29     2221.70     49.08 o 
   3   7   3      346.75      356.42     13.07 o 
   4   7   3      169.78      189.65     13.20 o 
   5   7   3     3577.60     3668.46     64.35 o 
   6   7   3      760.03      824.37     17.01 o 
   7   7   3       75.34       75.99      6.90 o 
   8   7   3      176.16      164.79      9.37 o 
   9   7   3      553.01      576.30     17.88 o 
  10   7   3     1028.84     1124.50     45.45 o 
  11   7   3      353.47      353.77     14.46 o 
  -9   8   3       80.35       91.64      9.03 o 
  -8   8   3      364.92      382.24     15.37 o 
  -7   8   3     1341.82     1355.89     32.59 o 
  -6   8   3      727.05      709.10     21.40 o 
  -5   8   3      233.92      253.32     12.38 o 
  -4   8   3      185.18      181.50     16.16 o 
  -3   8   3      264.40      250.45     17.79 o 
  -2   8   3      286.80      286.35     12.63 o 
  -1   8   3        0.48        1.13      5.86 o 
   0   8   3      110.33      141.00      9.22 o 
   1   8   3       95.42       81.76      7.76 o 
   2   8   3       54.89       61.67      7.05 o 
   3   8   3       13.00        8.28      5.93 o 
   4   8   3       55.75       65.74     10.16 o 
   5   8   3      118.62      113.42      8.36 o 
   6   8   3      136.05      133.23      9.86 o 
   7   8   3      152.28      168.17     19.28 o 
   8   8   3      272.07      276.25     18.09 o 
  -5   9   3      305.24      323.65     14.73 o 
  -4   9   3      533.15      560.09     20.98 o 
  -3   9   3       88.27      107.36     13.94 o 
  -2   9   3        3.03        6.08      8.45 o 
  -1   9   3       87.22       98.43      9.16 o 
   0   9   3      787.67      795.00     23.27 o 
   1   9   3      816.92      824.86     23.85 o 
   2   9   3        0.82        5.18      5.93 o 
   3   9   3       26.91       26.62      6.29 o 
   4   9   3      145.75      137.83      9.98 o 
 -16   0   4      762.96      772.10     30.25 o 
 -15   0   4     1062.62     1035.45     35.74 o 
 -14   0   4       44.04       49.82      8.90 o 
 -13   0   4     1247.54     1193.51     37.22 o 
 -12   0   4        1.56        0.00      3.61 o 
 -11   0   4     2388.98     2380.09     85.11 o 
 -10   0   4       22.80       48.93      7.41 o 
  -9   0   4      137.98      123.61      9.71 o 
  -8   0   4     1716.75     1619.13     30.61 o 
  -7   0   4     2629.75     2704.84     46.68 o 
  -6   0   4     7760.44     7916.82    177.71 o 
  -5   0   4    16421.47    17153.18    266.78 o 
  -4   0   4    10873.53    11747.29    150.29 o 
  -3   0   4      162.97      153.34      3.74 o 
  -2   0   4       10.58       18.30      2.36 o 
  -1   0   4    19158.26    19352.31    502.67 o 
   0   0   4    46895.48    42610.05    957.60 o 
   1   0   4     3245.36     3432.78     80.07 o 
   2   0   4       68.95       64.81      2.73 o 
   3   0   4    13831.55    14706.80    405.32 o 
   4   0   4     1972.13     2148.92     53.96 o 
   5   0   4     1076.79     1142.84     36.72 o 
   6   0   4      987.75      959.46     30.63 o 
   7   0   4     2702.82     2530.69     35.42 o 
   8   0   4     9824.75     9738.24    172.58 o 
   9   0   4      216.78      197.21     13.98 o 
  10   0   4     5998.21     5987.92     80.59 o 
  11   0   4     1048.58     1076.02     18.93 o 
  12   0   4       55.01       56.82      4.90 o 
  13   0   4      764.10      757.45     19.73 o 
  14   0   4      309.08      314.65     17.35 o 
  15   0   4      641.14      710.12     28.03 o 
  16   0   4      279.44      326.81     19.57 o 
 -16   1   4      309.24      309.87     11.11 o 
 -15   1   4      496.57      539.31     14.35 o 
 -14   1   4      675.70      667.26     15.54 o 
 -13   1   4     3833.74     3827.43     55.31 o 
 -12   1   4     1337.24     1335.82     23.42 o 
 -11   1   4       36.37       40.35      4.16 o 
 -10   1   4       35.29       38.42      3.67 o 
  -9   1   4      940.41      953.15     16.68 o 
  -8   1   4     8101.69     8052.45    113.49 o 
  -7   1   4     2289.31     2290.06     32.34 o 
  -6   1   4      197.01      191.68      8.87 o 
  -5   1   4     1130.64     1175.08     17.49 o 
  -4   1   4     9615.80     9980.45    110.00 o 
  -3   1   4     2658.67     2932.27     33.62 o 
  -2   1   4       97.31       96.67      2.36 o 
  -1   1   4     5337.42     5743.76     64.50 o 
   0   1   4     4987.58     5412.83     59.72 o 
   1   1   4       93.05      117.75      2.78 o 
   2   1   4    37866.36    39142.99    504.54 o 
   3   1   4    14802.26    15628.63    166.97 o 
   4   1   4      139.12      171.91      6.49 o 
   5   1   4     2665.70     2804.80     29.32 o 
   6   1   4     1368.64     1361.41     15.55 o 
   7   1   4     4020.15     4287.32     44.42 o 
   8   1   4      930.18     1015.06     15.87 o 
   9   1   4      540.16      550.48      9.69 o 
  10   1   4        9.16        8.76      2.22 o 
  11   1   4      220.99      227.48      6.26 o 
  12   1   4      422.93      402.55      8.82 o 
  13   1   4        4.03       17.07      5.70 o 
  14   1   4      370.36      382.97     13.24 o 
  15   1   4      919.47      976.74     20.15 o 
  16   1   4      693.58      761.86     29.99 o 
 -16   2   4       36.15       34.17      5.42 o 
 -15   2   4      496.72      509.48     13.85 o 
 -14   2   4      949.19      953.16     19.38 o 
 -13   2   4      463.30      485.40     12.42 o 
 -12   2   4     2124.42     2068.07     32.49 o 
 -11   2   4      166.49      184.07      6.93 o 
 -10   2   4     3002.97     2953.52     62.96 o 
  -9   2   4      548.45      569.44     13.78 o 
  -8   2   4     5062.06     5162.79     68.58 o 
  -7   2   4      223.78      282.49      6.95 o 
  -6   2   4     5090.45     4872.01     63.96 o 
  -5   2   4     2352.37     2277.26     32.17 o 
  -4   2   4     2887.81     3104.34     32.06 o 
  -3   2   4     2150.64     2141.35     22.58 o 
  -2   2   4      684.86      752.69     10.08 o 
  -1   2   4    21403.25    22685.73    288.83 o 
   0   2   4    32303.04    34350.96    429.61 o 
   1   2   4    19607.98    21105.22    324.89 o 
   2   2   4     3810.54     3788.88     61.05 o 
   3   2   4      285.45      300.10      6.93 o 
   4   2   4     6689.03     6906.87     67.88 o 
   5   2   4     2085.70     2088.64     25.18 o 
   6   2   4     1157.27     1194.92     15.72 o 
   7   2   4     1307.90     1456.67     18.92 o 
   8   2   4     4966.46     5194.77     59.79 o 
   9   2   4     4650.87     4528.45     52.97 o 
  10   2   4     1846.91     1868.35     24.48 o 
  11   2   4        0.44        1.39      2.10 o 
  12   2   4      168.65      148.14      6.66 o 
  13   2   4     1230.54     1289.04     29.10 o 
  14   2   4     1375.88     1464.86     35.22 o 
  15   2   4      238.54      259.51     12.84 o 
  16   2   4       85.18       86.45      8.49 o 
 -16   3   4        4.88        4.80      5.68 o 
 -15   3   4      338.50      327.48     14.05 o 
 -14   3   4        3.47        9.01      3.86 o 
 -13   3   4      133.50      142.68     12.54 o 
 -12   3   4       99.80       92.83      6.60 o 
 -11   3   4       76.55       70.66      4.67 o 
 -10   3   4       32.45       31.18      3.36 o 
  -9   3   4       65.81       74.03      4.18 o 
  -8   3   4      179.01      150.88     10.96 o 
  -7   3   4       67.78       62.14      3.46 o 
  -6   3   4      248.99      202.26      5.64 o 
  -5   3   4     4810.67     4792.61     49.17 o 
  -4   3   4       85.91       85.80      5.20 o 
  -3   3   4    17900.49    18372.78    180.81 o 
  -2   3   4      480.63      383.82      7.95 o 
  -1   3   4      147.25      169.83      4.13 o 
   0   3   4       59.12       87.60      2.84 o 
   1   3   4     9735.31    10281.37    160.76 o 
   2   3   4    20019.42    20173.29    442.99 o 
   3   3   4     1145.49     1072.85     16.45 o 
   4   3   4      253.24      288.74      6.28 o 
   5   3   4     8284.95     8028.03     89.77 o 
   6   3   4    12399.94    12166.59    163.90 o 
   7   3   4      815.14      790.36     11.77 o 
   8   3   4     1341.60     1350.89     25.21 o 
   9   3   4     1294.04     1363.78     22.19 o 
  10   3   4     2060.95     1994.67     30.52 o 
  11   3   4     1187.59     1204.55     20.78 o 
  12   3   4      171.22      172.54      9.30 o 
  13   3   4     1877.56     1874.03     38.63 o 
  14   3   4      639.16      695.50     20.25 o 
  15   3   4      132.98      130.07     12.01 o 
 -15   4   4     1602.93     1590.07     59.16 o 
 -14   4   4      177.34      194.35     10.74 o 
 -13   4   4        8.38        3.12      4.24 o 
 -12   4   4       89.79       90.82      7.23 o 
 -11   4   4     1384.18     1318.16     28.26 o 
 -10   4   4     4018.26     3817.43     66.35 o 
  -9   4   4      343.68      370.51     10.33 o 
  -8   4   4     2270.60     2184.09     32.20 o 
  -7   4   4     6398.08     6273.17     82.65 o 
  -6   4   4     2395.93     2316.88     29.16 o 
  -5   4   4       10.74       22.73      1.92 o 
  -4   4   4      169.18      232.21      4.78 o 
  -3   4   4    10729.79    11159.64    111.27 o 
  -2   4   4     8421.23     8216.85     91.70 o 
  -1   4   4     3264.36     3267.95     43.56 o 
   0   4   4     1532.79     1466.45     20.95 o 
   1   4   4     2308.46     2304.77     40.48 o 
   2   4   4       58.80       66.14      4.93 o 
   3   4   4        2.61        3.56      1.87 o 
   4   4   4      744.58      703.97     25.65 o 
   5   4   4     1252.68     1204.87     19.80 o 
   6   4   4     2341.58     2342.03     34.55 o 
   7   4   4      270.54      253.39      7.53 o 
   8   4   4      391.83      363.34      9.32 o 
   9   4   4        8.03       17.06      5.17 o 
  10   4   4      508.66      506.05     11.62 o 
  11   4   4      151.84      132.56      8.19 o 
  12   4   4     1034.65     1045.39     25.03 o 
  13   4   4       49.00       36.69      6.06 o 
  14   4   4        1.08        3.18      4.91 o 
  15   4   4       41.33       43.91      7.17 o 
 -14   5   4        9.11       18.14      6.18 o 
 -13   5   4        3.81        0.00      7.93 o 
 -12   5   4       78.24       82.78      7.39 o 
 -11   5   4      482.61      479.78     15.10 o 
 -10   5   4        6.64        7.15      4.08 o 
  -9   5   4      443.93      413.01     12.03 o 
  -8   5   4      482.58      501.33     11.87 o 
  -7   5   4       46.40       45.05      4.10 o 
  -6   5   4      110.07      101.76      6.74 o 
  -5   5   4        4.76        9.45      2.25 o 
  -4   5   4      438.79      421.12      8.32 o 
  -3   5   4     1695.47     1643.53     21.39 o 
  -2   5   4       72.20       67.42      3.17 o 
  -1   5   4      112.16      117.90      5.08 o 
   0   5   4      482.96      487.61     12.54 o 
   1   5   4      254.02      248.09      6.60 o 
   2   5   4      396.19      437.37      9.31 o 
   3   5   4      364.94      333.74      8.08 o 
   4   5   4        0.03        0.00      2.52 o 
   5   5   4       52.67       45.49      4.45 o 
   6   5   4      558.35      584.73     16.62 o 
   7   5   4      353.81      347.74      9.56 o 
   8   5   4      153.84      167.54      6.75 o 
   9   5   4       73.73       82.17      5.20 o 
  10   5   4       28.74       28.63      9.93 o 
  11   5   4      527.61      543.42     16.68 o 
  12   5   4      153.11      145.12      9.24 o 
  13   5   4       98.14       83.53      7.83 o 
  14   5   4       28.69       26.36      6.60 o 
 -13   6   4       20.06       14.97      4.73 o 
 -12   6   4      186.24      187.52      8.88 o 
 -11   6   4      549.24      558.64     14.40 o 
 -10   6   4      331.10      349.87     10.91 o 
  -9   6   4       12.99       17.10      4.45 o 
  -8   6   4     1770.84     1705.60     28.57 o 
  -7   6   4      706.35      732.94     25.86 o 
  -6   6   4      314.38      300.24      8.99 o 
  -5   6   4       26.98       33.05      6.23 o 
  -4   6   4     2084.89     2049.23     39.28 o 
  -3   6   4     2165.27     2177.99     41.84 o 
  -2   6   4      839.49      846.07     20.53 o 
  -1   6   4     1094.03     1082.76     24.84 o 
   0   6   4     2772.57     2661.14     32.93 o 
   1   6   4     4773.01     4635.68     54.12 o 
   2   6   4      130.82      120.41      5.49 o 
   3   6   4     1065.79     1060.60     22.89 o 
   4   6   4     1911.16     1897.86     36.11 o 
   5   6   4     1068.98     1022.56     22.65 o 
   6   6   4        7.98       15.50      5.12 o 
   7   6   4      209.97      230.34      8.29 o 
   8   6   4     3007.00     3002.77     45.08 o 
   9   6   4      190.27      184.53      9.72 o 
  10   6   4      175.56      176.45     13.49 o 
  11   6   4       90.46      100.48     18.24 o 
  12   6   4      501.62      521.27     17.51 o 
 -11   7   4       80.39       70.40      8.02 o 
 -10   7   4      151.37      155.01     10.26 o 
  -9   7   4       96.21      114.27      8.90 o 
  -8   7   4      288.98      295.52     16.61 o 
  -7   7   4       37.14       45.64      6.31 o 
  -6   7   4      119.39      116.56     13.12 o 
  -5   7   4     2528.80     2482.95     49.19 o 
  -4   7   4      327.01      325.72     28.03 o 
  -3   7   4      145.47      124.09      8.25 o 
  -2   7   4       76.02       79.61     11.27 o 
  -1   7   4     1846.58     1891.01     38.89 o 
   0   7   4      842.78      830.86     21.65 o 
   1   7   4      650.61      613.38     17.82 o 
   2   7   4      171.05      174.31     10.23 o 
   3   7   4     1115.81     1187.14     37.96 o 
   4   7   4      190.15      198.52     19.50 o 
   5   7   4      138.88      138.60      8.48 o 
   6   7   4      361.72      331.85     10.18 o 
   7   7   4      262.17      263.13      9.37 o 
   8   7   4       12.30       11.22      5.29 o 
   9   7   4        1.35        3.35     11.12 o 
  10   7   4       16.42       23.60      6.22 o 
  11   7   4      205.26      204.06     11.69 o 
  -8   8   4        1.50        0.92      5.55 o 
  -7   8   4      308.57      292.35     13.68 o 
  -6   8   4      292.74      297.08     15.64 o 
  -5   8   4        0.86        1.00      5.02 o 
  -4   8   4      385.20      373.45     14.74 o 
  -3   8   4      365.58      391.31     22.09 o 
  -2   8   4       24.61       23.04      5.78 o 
  -1   8   4       80.09       91.78      8.67 o 
   0   8   4       75.94       71.88      7.34 o 
   1   8   4      261.82      263.13     15.87 o 
   2   8   4      420.08      414.15     17.50 o 
   3   8   4      350.92      377.55     15.35 o 
   4   8   4      979.35      943.21     24.48 o 
   5   8   4      222.90      235.75     14.53 o 
   6   8   4       88.02      106.47      8.28 o 
   7   8   4       31.87       36.18      8.60 o 
   8   8   4        0.18        0.00      6.38 o 
  -4   9   4      393.38      404.51     16.28 o 
  -3   9   4       53.68       87.04     13.05 o 
  -2   9   4      540.04      593.42     29.06 o 
  -1   9   4     1043.79     1088.46     28.40 o 
   0   9   4      109.01      109.84      9.51 o 
   1   9   4       35.12       30.68      6.94 o 
   2   9   4      396.66      431.15     21.13 o 
   3   9   4       73.35       80.72     14.68 o 
   4   9   4      195.63      173.19     10.97 o 
 -16   1   5      190.29      227.04      9.76 o 
 -15   1   5      248.10      245.43     11.89 o 
 -14   1   5      110.11       83.71      6.87 o 
 -13   1   5     1174.12     1147.08     21.62 o 
 -12   1   5       47.96       43.72      5.70 o 
 -11   1   5     1574.46     1507.90     25.04 o 
 -10   1   5     1644.17     1570.91     25.27 o 
  -9   1   5      123.28      125.62      5.34 o 
  -8   1   5     1172.16     1108.75     18.21 o 
  -7   1   5       17.72        9.60      2.51 o 
  -6   1   5       60.18       59.12      3.64 o 
  -5   1   5      133.32      179.95      4.12 o 
  -4   1   5     1472.26     1519.63     18.64 o 
  -3   1   5     1724.34     1769.48     24.36 o 
  -2   1   5      430.26      466.61      7.89 o 
  -1   1   5     3085.16     3148.16     31.95 o 
   0   1   5      172.17      182.57      3.42 o 
   1   1   5     4128.17     4429.92     49.46 o 
   2   1   5    17873.38    18050.79    196.63 o 
   3   1   5    15406.57    15556.95    117.57 o 
   4   1   5     2832.17     2939.90     27.50 o 
   5   1   5      682.96      676.52      8.64 o 
   6   1   5     1381.35     1321.61     15.27 o 
   7   1   5     2969.94     2783.37     29.90 o 
   8   1   5      457.92      439.58      7.11 o 
   9   1   5     2092.38     2019.04     23.15 o 
  10   1   5     3095.67     3089.11     34.02 o 
  11   1   5        9.71        8.59      2.36 o 
  12   1   5       58.27       63.90      6.97 o 
  13   1   5      404.98      408.32      9.28 o 
  14   1   5      491.90      521.86     13.44 o 
  15   1   5      154.22      159.58     12.26 o 
  16   1   5      161.63      137.80      9.74 o 
 -16   2   5      157.77      173.35      9.02 o 
 -15   2   5      114.80      107.21      7.09 o 
 -14   2   5      741.48      750.76     16.79 o 
 -13   2   5     1417.17     1356.36     24.18 o 
 -12   2   5      232.62      236.90      8.43 o 
 -11   2   5      444.78      439.02     10.80 o 
 -10   2   5     2415.76     2306.54     34.38 o 
  -9   2   5     1131.08     1106.34     18.62 o 
  -8   2   5     2735.32     2746.26     38.67 o 
  -7   2   5        2.19        2.38      1.79 o 
  -6   2   5     2265.03     2089.94     25.73 o 
  -5   2   5    12547.78    11757.76    129.82 o 
  -4   2   5      863.37      950.43     12.84 o 
  -3   2   5     6475.51     6375.45     71.25 o 
  -2   2   5     2699.36     2805.17     32.48 o 
  -1   2   5      178.07      203.39      3.90 o 
   0   2   5     9162.94     9434.20    118.99 o 
   1   2   5     4114.55     4499.04     57.95 o 
   2   2   5     4077.14     4066.15     44.42 o 
   3   2   5      586.73      548.02      9.95 o 
   4   2   5      349.86      352.45      5.46 o 
   5   2   5      672.64      691.69     10.04 o 
   6   2   5      469.80      541.90      9.53 o 
   7   2   5     7805.64     7809.12     87.76 o 
   8   2   5      223.82      253.80      5.78 o 
   9   2   5       27.64       33.02      2.73 o 
  10   2   5       18.05       19.07      3.15 o 
  11   2   5      352.91      334.40      7.58 o 
  12   2   5     1048.46     1048.95     16.38 o 
  13   2   5       23.40       20.35      5.15 o 
  14   2   5      720.92      756.88     52.86 o 
  15   2   5      877.18      886.95     24.33 o 
  16   2   5       58.57       66.28     11.86 o 
 -16   3   5        8.37        5.07      6.10 o 
 -15   3   5       39.74       40.54      6.66 o 
 -14   3   5      457.36      463.81     12.68 o 
 -13   3   5      100.54      108.39      6.18 o 
 -12   3   5      274.33      266.85     12.08 o 
 -11   3   5       62.88       53.07      7.06 o 
 -10   3   5        0.29        4.53      3.58 o 
  -9   3   5     2060.47     1943.57     29.31 o 
  -8   3   5      258.53      251.65      6.95 o 
  -7   3   5     1780.36     1652.98     21.68 o 
  -6   3   5      889.41      818.08     12.24 o 
  -5   3   5      179.38      215.76      4.19 o 
  -4   3   5     4196.94     4604.66     47.23 o 
  -3   3   5     1296.99     1377.84     15.69 o 
  -2   3   5     2814.75     2871.93     33.62 o 
  -1   3   5     2235.19     2382.56     32.21 o 
   0   3   5     1626.54     1663.59     23.10 o 
   1   3   5       71.15      112.07      8.97 o 
   2   3   5      914.40      783.69     16.09 o 
   3   3   5     4822.26     5093.53     65.55 o 
   4   3   5     1082.99     1165.83     14.95 o 
   5   3   5      119.85      104.62      3.33 o 
   6   3   5      172.17      188.53      6.07 o 
   7   3   5     4112.21     4042.90     55.76 o 
   8   3   5     3741.12     3609.31     50.62 o 
   9   3   5        0.23        0.00      2.48 o 
  10   3   5      637.68      652.04     13.32 o 
  11   3   5       46.65       69.56     13.63 o 
  12   3   5      872.25      857.15     21.57 o 
  13   3   5      269.40      270.48     11.89 o 
  14   3   5       17.16       19.70      5.89 o 
  15   3   5      424.88      430.30     16.35 o 
 -15   4   5      482.97      473.39     17.14 o 
 -14   4   5      259.01      227.88     11.64 o 
 -13   4   5      413.88      355.80     13.42 o 
 -12   4   5      156.71      140.11      8.54 o 
 -11   4   5       11.70       15.04      4.66 o 
 -10   4   5      697.35      631.22     13.32 o 
  -9   4   5       97.07      116.86      7.86 o 
  -8   4   5        1.64        5.52      2.41 o 
  -7   4   5      113.29      103.46      4.30 o 
  -6   4   5      790.79      780.43     12.65 o 
  -5   4   5      672.81      707.85      9.79 o 
  -4   4   5      388.92      365.04      6.16 o 
  -3   4   5       11.51        8.71      1.76 o 
  -2   4   5      391.69      394.43      7.60 o 
  -1   4   5     1365.02     1510.89     21.82 o 
   0   4   5     8244.46     8061.61    102.81 o 
   1   4   5     3321.51     3176.61     53.68 o 
   2   4   5      311.18      299.53      8.86 o 
   3   4   5      785.25      755.25     13.28 o 
   4   4   5     3577.25     3433.16     46.42 o 
   5   4   5    10613.78    10347.08    164.12 o 
   6   4   5      213.26      199.53      6.69 o 
   7   4   5     2279.14     2257.96     33.99 o 
   8   4   5      181.24      196.52     13.93 o 
   9   4   5      991.57      950.68     17.60 o 
  10   4   5     2382.58     2376.80     36.24 o 
  11   4   5      940.67      982.45     23.60 o 
  12   4   5     1457.82     1529.31     33.00 o 
  13   4   5      106.59      107.18      8.42 o 
  14   4   5      101.74      111.19      8.78 o 
  15   4   5        0.39        1.53      5.17 o 
 -14   5   5       80.31       84.16      8.32 o 
 -13   5   5      106.33      115.80      7.15 o 
 -12   5   5     1500.47     1558.23     44.30 o 
 -11   5   5     1171.65     1150.23     21.83 o 
 -10   5   5      459.74      440.17     11.65 o 
  -9   5   5      823.34      769.25     15.84 o 
  -8   5   5     3222.35     3320.77     48.35 o 
  -7   5   5     2855.70     2881.80     42.33 o 
  -6   5   5       15.99       20.41      3.23 o 
  -5   5   5     1086.12     1092.67     16.06 o 
  -4   5   5     2685.83     2686.86     29.74 o 
  -3   5   5     5219.97     5108.33     58.96 o 
  -2   5   5     1883.23     1879.16     28.50 o 
  -1   5   5     4215.05     4251.23     58.33 o 
   0   5   5     8676.94     8788.82    140.23 o 
   1   5   5      223.78      190.00      7.45 o 
   2   5   5       51.28       39.91      3.19 o 
   3   5   5      152.74      138.45      5.30 o 
   4   5   5     2134.36     2052.20     37.85 o 
   5   5   5      756.01      712.31     35.22 o 
   6   5   5      346.59      313.47     10.80 o 
   7   5   5     1442.45     1427.99     26.40 o 
   8   5   5      118.35      109.14      5.65 o 
   9   5   5        3.66        3.27      4.09 o 
  10   5   5      117.36      128.20      8.10 o 
  11   5   5       89.28       93.14      7.51 o 
  12   5   5       29.38       26.17      5.63 o 
  13   5   5       62.14       73.44      7.77 o 
  14   5   5        5.76        0.87      5.08 o 
 -12   6   5        1.28        6.87      4.23 o 
 -11   6   5      815.94      828.82     18.10 o 
 -10   6   5      143.20      144.01      7.42 o 
  -9   6   5     3710.26     3727.87     54.75 o 
  -8   6   5      157.74      150.12      7.21 o 
  -7   6   5        5.62        5.40      3.18 o 
  -6   6   5      264.19      276.57     11.36 o 
  -5   6   5      168.15      166.50      8.87 o 
  -4   6   5     1325.68     1268.67     27.97 o 
  -3   6   5      920.30      960.06     22.30 o 
  -2   6   5        2.13        8.84      6.60 o 
  -1   6   5     1451.98     1399.99     29.65 o 
   0   6   5     3462.95     3413.17     48.92 o 
   1   6   5      262.63      286.13      8.02 o 
   2   6   5      546.81      565.62     11.87 o 
   3   6   5      224.30      214.14      7.19 o 
   4   6   5     2382.69     2348.03     43.34 o 
   5   6   5     4100.80     4155.54     71.49 o 
   6   6   5       70.22       68.46      5.07 o 
   7   6   5       55.96       50.91      4.79 o 
   8   6   5       23.76       31.96      4.37 o 
   9   6   5      693.52      681.60     19.18 o 
  10   6   5     1290.86     1292.08     31.81 o 
  11   6   5       62.31       65.31      7.36 o 
  12   6   5      452.98      486.16     17.10 o 
 -11   7   5       27.46       25.72      9.49 o 
 -10   7   5      119.09      146.25      9.72 o 
  -9   7   5      224.25      219.14     11.57 o 
  -8   7   5       12.19       11.51      5.09 o 
  -7   7   5       38.31       51.33      6.66 o 
  -6   7   5       20.02       20.36      5.56 o 
  -5   7   5     1178.38     1234.22     28.84 o 
  -4   7   5     1152.85     1141.43     50.42 o 
  -3   7   5        3.78       12.16      7.71 o 
  -2   7   5     4417.15     4489.09     79.93 o 
  -1   7   5      718.25      754.81     20.42 o 
   0   7   5      394.33      371.16     13.57 o 
   1   7   5      152.05      150.40      9.06 o 
   2   7   5      706.98      709.00     19.49 o 
   3   7   5     5242.71     5376.38    131.67 o 
   4   7   5      805.22      870.12     24.76 o 
   5   7   5        8.00        8.06      4.49 o 
   6   7   5      695.29      702.17     15.65 o 
   7   7   5     2497.84     2488.30     39.28 o 
   8   7   5      814.82      855.57     22.54 o 
   9   7   5       35.41       41.98      6.52 o 
  10   7   5      106.75       99.00     10.31 o 
  -8   8   5      200.21      210.91     12.00 o 
  -7   8   5       36.85       28.41      6.55 o 
  -6   8   5      477.98      506.50     17.65 o 
  -5   8   5     1078.69     1070.18     27.38 o 
  -4   8   5      327.93      354.10     27.88 o 
  -3   8   5      562.35      531.88     25.65 o 
  -2   8   5      469.94      482.36     24.47 o 
  -1   8   5      295.86      313.59     13.30 o 
   0   8   5      894.81      874.27     23.48 o 
   1   8   5       75.72       80.13      7.71 o 
   2   8   5       34.78       40.32      6.35 o 
   3   8   5      193.14      191.79     10.73 o 
   4   8   5       98.12      100.11      8.25 o 
   5   8   5        4.18        0.00      5.93 o 
   6   8   5       33.53       27.70      5.83 o 
   7   8   5        2.28        5.63      6.97 o 
   8   8   5       94.38      108.69     12.46 o 
  -4   9   5        3.07        3.68      5.63 o 
  -3   9   5      124.15      121.29     14.98 o 
  -2   9   5      233.55      271.50     19.72 o 
  -1   9   5       54.79       61.83     11.71 o 
   0   9   5        8.63       13.27      6.40 o 
   1   9   5       66.05       79.12     12.97 o 
   2   9   5      378.36      383.46     15.67 o 
   3   9   5       95.58       98.64      9.00 o 
   4   9   5        0.42        0.00      6.45 o 
 -16   0   6     1709.79     1837.94     55.01 o 
 -15   0   6       43.73       56.79      9.93 o 
 -14   0   6       96.00       87.63     10.68 o 
 -13   0   6     4134.54     4152.17    101.28 o 
 -12   0   6      703.76      727.14     19.25 o 
 -11   0   6     4337.04     4523.48     77.94 o 
 -10   0   6      146.95      150.20      7.81 o 
  -9   0   6      462.44      453.24     12.82 o 
  -8   0   6      154.40      187.33      8.01 o 
  -7   0   6      349.17      403.77      8.02 o 
  -6   0   6      319.45      462.24      8.52 o 
  -5   0   6        9.33        4.65      1.32 o 
  -4   0   6     6045.82     6161.22     80.02 o 
  -3   0   6     9859.01    10243.25    131.17 o 
  -2   0   6     6890.80     7271.66    116.22 o 
  -1   0   6     2778.44     3060.13     49.32 o 
   0   0   6      333.61      352.81      7.97 o 
   1   0   6    34147.88    34950.30   2564.00 o 
   2   0   6     4133.16     4182.74    106.69 o 
   3   0   6     6990.15     7417.79    116.25 o 
   4   0   6     7662.92     8150.35     89.01 o 
   5   0   6      513.79      489.73      8.81 o 
   6   0   6     7707.99     7170.60     93.69 o 
   7   0   6     3393.16     3352.82     46.04 o 
   8   0   6     1925.33     1952.94     28.84 o 
   9   0   6     7142.70     7122.09     94.55 o 
  10   0   6     1158.44     1145.87     19.47 o 
  11   0   6     2106.30     2176.81     46.46 o 
  12   0   6     1182.40     1250.68     26.75 o 
  13   0   6      816.63      817.86     19.95 o 
  14   0   6       78.00      105.58     11.12 o 
  15   0   6      152.21      144.28     13.20 o 
  16   0   6        1.49        0.00      7.27 o 
 -16   1   6       12.79       10.53      4.56 o 
 -15   1   6      305.39      318.01     10.91 o 
 -14   1   6     1320.89     1338.20     24.62 o 
 -13   1   6     1323.17     1342.84     24.18 o 
 -12   1   6      447.83      455.19     11.74 o 
 -11   1   6     5135.43     5172.66     70.94 o 
 -10   1   6      985.49     1025.64     18.35 o 
  -9   1   6      932.23      908.65     16.32 o 
  -8   1   6     1617.16     1695.92     25.75 o 
  -7   1   6     2404.01     2328.41     28.56 o 
  -6   1   6    15382.98    15048.25    165.60 o 
  -5   1   6      912.07      835.07     11.56 o 
  -4   1   6      325.34      417.35      7.71 o 
  -3   1   6      106.91      104.87      4.03 o 
  -2   1   6     2942.68     3140.44     32.06 o 
  -1   1   6     1447.03     1487.36     15.87 o 
   0   1   6      313.73      300.73      7.46 o 
   1   1   6    11245.28    12040.40    131.77 o 
   2   1   6      650.14      726.54     13.03 o 
   3   1   6      833.95      851.97      9.83 o 
   4   1   6     1163.20     1244.17     12.60 o 
   5   1   6      487.01      481.52      6.82 o 
   6   1   6        4.97       17.46      1.55 o 
   7   1   6      217.15      237.70     10.87 o 
   8   1   6     1291.38     1206.86     14.94 o 
   9   1   6      922.76      920.70     12.43 o 
  10   1   6      108.48      118.20      4.05 o 
  11   1   6      452.61      479.70      9.71 o 
  12   1   6       78.27       83.60      4.39 o 
  13   1   6      157.29      163.07      5.98 o 
  14   1   6      236.03      266.43     13.57 o 
  15   1   6       27.94       24.98      5.95 o 
  16   1   6      359.95      359.73     21.35 o 
 -16   2   6      443.40      458.40     13.57 o 
 -15   2   6      223.74      227.91      9.36 o 
 -14   2   6        1.21        4.79      4.00 o 
 -13   2   6      620.81      658.24     15.07 o 
 -12   2   6     1286.08     1312.48     23.04 o 
 -11   2   6      398.80      381.12     17.40 o 
 -10   2   6     2054.09     2038.67     31.06 o 
  -9   2   6     3772.12     3717.34     51.42 o 
  -8   2   6     8643.69     8517.47     96.06 o 
  -7   2   6     2364.46     2234.97     27.76 o 
  -6   2   6      874.04      922.72     13.10 o 
  -5   2   6       54.61       64.71      3.98 o 
  -4   2   6    10399.85    10332.07    114.35 o 
  -3   2   6     5883.79     5846.43     65.71 o 
  -2   2   6      416.45      404.36      6.47 o 
  -1   2   6       25.09       32.58      1.88 o 
   0   2   6     7767.73     8297.04    105.13 o 
   1   2   6    17728.35    18408.49    230.15 o 
   2   2   6     4120.75     4316.80     55.91 o 
   3   2   6     2575.15     2756.00     31.06 o 
   4   2   6      423.54      375.99      5.79 o 
   5   2   6      672.08      619.78     13.28 o 
   6   2   6    20784.70    21330.29    233.50 o 
   7   2   6     1079.72     1095.43     15.18 o 
   8   2   6      145.94      136.72      4.47 o 
   9   2   6       16.38       10.24      2.14 o 
  10   2   6     2582.85     2618.83     32.91 o 
  11   2   6     1808.45     1800.55     24.43 o 
  12   2   6       42.40       56.79      4.65 o 
  13   2   6       90.51       86.51      7.33 o 
  14   2   6      431.14      443.77     15.72 o 
  15   2   6      478.03      523.43     25.50 o 
  16   2   6      162.75      188.91     16.76 o 
 -15   3   6      131.01      123.29      7.38 o 
 -14   3   6      400.03      388.00     13.86 o 
 -13   3   6      100.13       94.38      6.03 o 
 -12   3   6       12.16       13.93      3.65 o 
 -11   3   6       71.94       56.73      4.47 o 
 -10   3   6      378.05      353.57      8.08 o 
  -9   3   6      269.85      257.61      6.55 o 
  -8   3   6      433.18      421.45      8.29 o 
  -7   3   6      292.36      265.79      6.19 o 
  -6   3   6       17.37       14.58      2.32 o 
  -5   3   6     1916.02     2060.21     22.65 o 
  -4   3   6     7225.79     7119.83     71.75 o 
  -3   3   6     3354.91     3131.88     36.86 o 
  -2   3   6       20.95       17.94      2.65 o 
  -1   3   6     3166.64     3131.19     41.72 o 
   0   3   6    11022.84    11963.24    150.85 o 
   1   3   6       82.18       37.49      3.25 o 
   2   3   6     1089.15     1176.64     22.49 o 
   3   3   6     4137.69     4030.38     52.88 o 
   4   3   6    15864.57    16000.92    171.25 o 
   5   3   6     4528.37     4576.73     52.73 o 
   6   3   6     1121.49     1137.54     18.94 o 
   7   3   6     3610.41     3512.52     49.28 o 
   8   3   6     4422.23     4445.70     61.30 o 
   9   3   6      993.49      987.38     17.67 o 
  10   3   6       15.47       10.07      3.10 o 
  11   3   6      974.63      987.66     18.32 o 
  12   3   6     1329.16     1341.96     29.64 o 
  13   3   6       43.11       38.98      6.20 o 
  14   3   6      273.26      264.23     12.60 o 
  15   3   6      544.50      582.54     19.19 o 
 -15   4   6       19.55       19.67      8.97 o 
 -14   4   6      567.24      613.94     18.77 o 
 -13   4   6      510.53      466.09     27.80 o 
 -12   4   6        6.65        7.25      3.66 o 
 -11   4   6       50.36       57.77      4.11 o 
 -10   4   6       50.83       60.72      4.07 o 
  -9   4   6     3588.70     3449.89     42.60 o 
  -8   4   6     3963.12     3797.34     46.04 o 
  -7   4   6      117.28      111.13      4.46 o 
  -6   4   6     2205.04     2034.35     26.24 o 
  -5   4   6     1109.79     1087.87     15.61 o 
  -4   4   6      484.18      432.88      6.93 o 
  -3   4   6     1053.47     1067.30     13.22 o 
  -2   4   6     1311.38     1304.79     19.78 o 
  -1   4   6     5822.76     5779.86     75.63 o 
   0   4   6      904.34      823.71     17.65 o 
   1   4   6       32.65       57.64      5.19 o 
   2   4   6     1852.13     1850.64     33.69 o 
   3   4   6        1.82        0.66      1.88 o 
   4   4   6       26.55       27.08      3.87 o 
   5   4   6     1008.87     1043.31     17.73 o 
   6   4   6        3.46        5.54      2.63 o 
   7   4   6     2385.48     2372.89     35.67 o 
   8   4   6       31.92       31.38      3.59 o 
   9   4   6     2397.22     2347.78     35.83 o 
  10   4   6      417.29      416.95     10.62 o 
  11   4   6      596.54      611.36     13.61 o 
  12   4   6       30.36       29.98      5.62 o 
  13   4   6        7.55        7.62      5.17 o 
  14   4   6       12.11       20.66     12.83 o 
 -14   5   6       35.15       41.53      6.92 o 
 -13   5   6      188.41      188.13     10.32 o 
 -12   5   6       26.27       26.11      4.82 o 
 -11   5   6       79.58       76.79      5.80 o 
 -10   5   6     1492.45     1441.56     25.62 o 
  -9   5   6      303.26      296.64      9.28 o 
  -8   5   6       26.88       17.60      3.66 o 
  -7   5   6      710.68      716.88     14.55 o 
  -6   5   6      227.24      206.95      8.26 o 
  -5   5   6      657.86      648.60     11.13 o 
  -4   5   6      993.47      943.68     13.81 o 
  -3   5   6       29.77       42.30      2.60 o 
  -2   5   6     2623.89     2644.90     38.32 o 
  -1   5   6     1451.76     1436.99     28.21 o 
   0   5   6       41.67       41.09      4.20 o 
   1   5   6      673.66      678.66     16.16 o 
   2   5   6        6.46       20.53      3.51 o 
   3   5   6      836.87      855.28     15.31 o 
   4   5   6       89.83       93.45      4.78 o 
   5   5   6      513.97      466.87     13.31 o 
   6   5   6     1136.63     1169.57     20.63 o 
   7   5   6      278.19      283.07      8.67 o 
   8   5   6       88.34       75.18      5.09 o 
   9   5   6       66.25       66.04      4.89 o 
  10   5   6       73.61       73.31      5.14 o 
  11   5   6        4.83        3.65      4.07 o 
  12   5   6      106.40      119.11      8.70 o 
  13   5   6      105.10       99.80      8.53 o 
 -12   6   6        3.70        5.97      4.37 o 
 -11   6   6      144.40      151.29      7.70 o 
 -10   6   6      540.16      521.43     18.05 o 
  -9   6   6       19.01       20.53      4.40 o 
  -8   6   6        1.24        1.42      3.58 o 
  -7   6   6       47.10       39.16      6.08 o 
  -6   6   6     1213.96     1194.23     27.10 o 
  -5   6   6      180.00      169.86     12.60 o 
  -4   6   6       36.60       26.79      5.71 o 
  -3   6   6      463.71      442.59     11.09 o 
  -2   6   6     1708.17     1712.54     34.57 o 
  -1   6   6      927.08      899.46     16.90 o 
   0   6   6      278.53      290.18     13.86 o 
   1   6   6     1720.29     1700.99     32.09 o 
   2   6   6     2967.74     2823.91     40.13 o 
   3   6   6      823.04      768.24     14.92 o 
   4   6   6     1070.74     1036.42     23.17 o 
   5   6   6      829.81      766.81     19.13 o 
   6   6   6     3519.65     3441.88     50.55 o 
   7   6   6      433.70      397.18     11.03 o 
   8   6   6      234.05      259.16     12.07 o 
   9   6   6     1183.10     1197.17     32.11 o 
  10   6   6     1245.21     1263.28     29.45 o 
  11   6   6      177.06      174.90     10.38 o 
  12   6   6       50.55       43.74      7.41 o 
 -11   7   6      145.83      151.69     14.38 o 
 -10   7   6      132.13      155.68     17.35 o 
  -9   7   6       33.24       34.06      6.41 o 
  -8   7   6      129.06      128.28      9.03 o 
  -7   7   6      403.71      383.99     14.44 o 
  -6   7   6      279.96      276.39     12.90 o 
  -5   7   6       30.91       23.59      5.38 o 
  -4   7   6      372.54      390.00     14.02 o 
  -3   7   6     2559.72     2634.21     73.70 o 
  -2   7   6      142.90      121.05      8.42 o 
  -1   7   6     1326.54     1267.74     28.76 o 
   0   7   6       35.35       43.45      6.12 o 
   1   7   6      386.83      409.98     14.26 o 
   2   7   6      707.07      647.69     25.80 o 
   3   7   6      207.44      239.55     10.35 o 
   4   7   6     1407.75     1428.00     30.23 o 
   5   7   6      353.54      321.88     12.32 o 
   6   7   6       58.31       56.61      5.33 o 
   7   7   6      118.06      129.31      7.16 o 
   8   7   6        2.15        7.92      4.29 o 
   9   7   6      194.20      207.32     12.68 o 
  10   7   6        6.30       13.06      5.64 o 
  -8   8   6       49.43       59.61      7.94 o 
  -7   8   6       65.69       66.61      7.87 o 
  -6   8   6       57.67       50.63      7.48 o 
  -5   8   6      162.05      191.89     10.90 o 
  -4   8   6       44.50       36.44      6.25 o 
  -3   8   6      501.18      503.06     16.85 o 
  -2   8   6      381.15      339.12     20.61 o 
  -1   8   6        0.17        4.53      4.98 o 
   0   8   6      155.27      135.14      9.23 o 
   1   8   6       39.71       36.27      6.21 o 
   2   8   6       94.77       94.25      8.10 o 
   3   8   6      702.05      670.84     39.81 o 
   4   8   6        3.44        0.00      5.78 o 
   5   8   6      353.59      330.82     18.24 o 
   6   8   6      182.67      188.38     10.79 o 
   7   8   6       10.56       22.09      8.30 o 
   8   8   6       67.06       60.65     10.23 o 
  -3   9   6      117.14      128.63      9.68 o 
  -2   9   6      213.73      281.44     19.87 o 
  -1   9   6       20.45       23.58      9.19 o 
   0   9   6      898.62      984.65     26.79 o 
   1   9   6      334.00      358.39     16.24 o 
   2   9   6        2.82        0.00      5.18 o 
   3   9   6       82.92       76.80      8.53 o 
 -16   1   7      284.29      282.14     10.96 o 
 -15   1   7       51.76       42.72      5.53 o 
 -14   1   7      133.99      143.86      7.45 o 
 -13   1   7      273.04      264.94      9.26 o 
 -12   1   7      278.54      244.41     10.53 o 
 -11   1   7      738.00      744.34     15.36 o 
 -10   1   7     1585.97     1504.74     36.48 o 
  -9   1   7     1818.61     1689.67     26.42 o 
  -8   1   7       24.32       27.97      2.44 o 
  -7   1   7      678.97      591.11      9.58 o 
  -6   1   7     4400.92     4368.49     50.42 o 
  -5   1   7     1371.88     1593.42     19.97 o 
  -4   1   7       10.53        7.86      1.75 o 
  -3   1   7      156.24      144.11      9.12 o 
  -2   1   7    18486.48    18589.13    183.18 o 
  -1   1   7      692.09      755.47     12.01 o 
   0   1   7     3527.61     3607.95     48.04 o 
   1   1   7    11908.72    12117.69    132.91 o 
   2   1   7     1922.53     1912.19     22.96 o 
   3   1   7       44.64       51.22      3.35 o 
   4   1   7      332.76      320.08      4.23 o 
   5   1   7      365.16      277.86      6.00 o 
   6   1   7     2499.21     2346.33     25.55 o 
   7   1   7        0.04        1.78      1.36 o 
   8   1   7     1020.69     1005.16     13.07 o 
   9   1   7     1039.68     1038.69     13.73 o 
  10   1   7      267.23      272.59      8.40 o 
  11   1   7      355.23      372.24     11.30 o 
  12   1   7      123.44      118.80      5.15 o 
  13   1   7        2.72        5.69      3.14 o 
  14   1   7       29.97       28.91      4.20 o 
  15   1   7        0.96        5.19      8.01 o 
  16   1   7       51.92       54.27     10.97 o 
 -16   2   7       50.50       51.25      5.99 o 
 -15   2   7      308.50      334.54     11.33 o 
 -14   2   7     1097.45     1087.26     21.51 o 
 -13   2   7        4.57        7.30      3.74 o 
 -12   2   7     2620.69     2508.59     38.38 o 
 -11   2   7      304.34      295.09      8.82 o 
 -10   2   7      202.61      203.22      7.07 o 
  -9   2   7      615.22      630.88     11.71 o 
  -8   2   7      836.69      790.82     12.34 o 
  -7   2   7     3837.17     3459.09     41.19 o 
  -6   2   7     6218.40     6101.15     69.37 o 
  -5   2   7      213.85      193.68      4.68 o 
  -4   2   7     8096.14     7961.01     88.96 o 
  -3   2   7     2050.36     1962.55     23.86 o 
  -2   2   7      460.01      471.65      7.69 o 
  -1   2   7     1019.42     1057.25     13.61 o 
   0   2   7       51.61       63.14      4.82 o 
   1   2   7     1672.68     1599.83     19.57 o 
   2   2   7     3503.06     3466.96     39.89 o 
   3   2   7      403.02      355.66      5.25 o 
   4   2   7    18770.98    18826.10    166.71 o 
   5   2   7     5236.03     5236.33     53.66 o 
   6   2   7      426.64      402.20      6.64 o 
   7   2   7      934.44      927.24     13.43 o 
   8   2   7       74.18       69.81      3.24 o 
   9   2   7      101.12       99.29      4.18 o 
  10   2   7      242.39      235.65      8.34 o 
  11   2   7      266.95      249.89     10.44 o 
  12   2   7        0.87        7.01      5.65 o 
  13   2   7      309.88      314.66      9.54 o 
  14   2   7      132.26      125.59     13.20 o 
  15   2   7       17.08        4.45      8.16 o 
 -15   3   7        5.17        3.22      4.18 o 
 -14   3   7      350.48      344.38     12.98 o 
 -13   3   7      646.06      586.54     17.74 o 
 -12   3   7      144.30      156.67      6.93 o 
 -11   3   7       15.59       15.31      4.45 o 
 -10   3   7     1784.76     1690.64     23.40 o 
  -9   3   7      108.18      107.81      4.62 o 
  -8   3   7      101.34       95.07      4.08 o 
  -7   3   7      589.00      559.72      9.74 o 
  -6   3   7      889.59      784.93     12.05 o 
  -5   3   7     6074.46     5896.03     67.34 o 
  -4   3   7     3670.48     3832.74     39.94 o 
  -3   3   7       45.61       57.03      2.68 o 
  -2   3   7      611.07      703.14     10.30 o 
  -1   3   7     3847.95     3970.69     45.68 o 
   0   3   7     4574.96     4264.28     55.90 o 
   1   3   7     5625.98     5885.03    110.45 o 
   2   3   7       89.64      140.03      3.68 o 
   3   3   7      467.98      484.71      8.51 o 
   4   3   7     1512.74     1458.36     22.35 o 
   5   3   7     2910.64     2980.23     35.95 o 
   6   3   7      291.93      307.81      8.03 o 
   7   3   7      406.15      389.66      9.31 o 
   8   3   7     2898.50     2883.59     41.75 o 
   9   3   7     3655.23     3713.37     52.62 o 
  10   3   7      773.16      811.45     15.73 o 
  11   3   7       79.64       94.81      5.64 o 
  12   3   7       84.20       98.35      5.74 o 
  13   3   7      112.41      124.67     15.57 o 
  14   3   7     1100.06     1170.83     41.67 o 
  15   3   7        1.35        0.00      8.60 o 
 -15   4   7       76.39       63.54      8.02 o 
 -14   4   7      225.26      195.78     10.66 o 
 -13   4   7       40.66       44.62      7.41 o 
 -12   4   7      230.07      207.95      9.79 o 
 -11   4   7      866.87      839.13     14.62 o 
 -10   4   7      399.83      368.55      8.68 o 
  -9   4   7       13.45       13.66      2.81 o 
  -8   4   7      528.66      580.77     15.48 o 
  -7   4   7      526.16      511.47      9.60 o 
  -6   4   7      115.53      109.38      4.26 o 
  -5   4   7      308.55      295.76      7.58 o 
  -4   4   7     1306.03     1305.42     15.73 o 
  -3   4   7      901.32      971.94     12.34 o 
  -2   4   7      676.86      675.74     10.41 o 
  -1   4   7       31.06       43.80      3.44 o 
   0   4   7     1342.22     1362.85     26.29 o 
   1   4   7      547.95      569.51     13.89 o 
   2   4   7     5772.76     5746.76     93.58 o 
   3   4   7     2758.79     2690.03     37.57 o 
   4   4   7       48.44       49.58      3.62 o 
   5   4   7      393.27      403.06      9.63 o 
   6   4   7     2041.38     1996.59     30.82 o 
   7   4   7     2621.31     2647.47     39.29 o 
   8   4   7     1215.46     1230.92     21.38 o 
   9   4   7      375.64      384.36     10.18 o 
  10   4   7     1060.09     1070.24     19.68 o 
  11   4   7      184.91      191.27      7.50 o 
  12   4   7      476.68      490.94     15.90 o 
  13   4   7       83.33       88.67      8.01 o 
  14   4   7      687.72      694.30     24.84 o 
 -13   5   7        6.45       17.79      5.61 o 
 -12   5   7      699.93      691.13     15.95 o 
 -11   5   7      160.70      150.00      9.00 o 
 -10   5   7     2578.72     2521.09     43.89 o 
  -9   5   7      986.88     1030.19     19.35 o 
  -8   5   7      123.75      126.09      6.19 o 
  -7   5   7      513.10      515.73     10.16 o 
  -6   5   7     2804.86     2689.54     34.09 o 
  -5   5   7     4618.67     4506.79     53.51 o 
  -4   5   7       73.84       79.82      3.82 o 
  -3   5   7     1248.68     1251.26     18.01 o 
  -2   5   7     2629.33     2617.78     46.88 o 
  -1   5   7     3551.46     3388.66     58.57 o 
   0   5   7     1249.14     1257.39     25.49 o 
   1   5   7     2197.90     2232.61     40.65 o 
   2   5   7     2176.46     2163.42     39.77 o 
   3   5   7      466.98      454.05     10.32 o 
   4   5   7      236.23      226.97      7.15 o 
   5   5   7      473.97      477.40     14.73 o 
   6   5   7     1065.70     1034.08     19.00 o 
   7   5   7      139.73      144.16      6.59 o 
   8   5   7      224.04      221.88      8.00 o 
   9   5   7       10.32       12.96      3.63 o 
  10   5   7      212.02      222.34      8.27 o 
  11   5   7      351.89      340.58     13.11 o 
  12   5   7      477.31      491.91     16.49 o 
  13   5   7      129.61      135.58      9.79 o 
 -12   6   7       15.80       11.89      4.42 o 
 -11   6   7      178.48      163.14      7.95 o 
 -10   6   7       74.33       95.24      6.56 o 
  -9   6   7       88.58       98.52      6.06 o 
  -8   6   7      874.48      899.63     22.74 o 
  -7   6   7     1461.48     1404.61     43.82 o 
  -6   6   7        2.47        6.28      3.99 o 
  -5   6   7       20.04       24.95      4.84 o 
  -4   6   7      816.24      770.97     19.57 o 
  -3   6   7     1451.66     1428.70     30.32 o 
  -2   6   7     2075.79     2083.42     32.25 o 
  -1   6   7       47.25       50.38      4.10 o 
   0   6   7      366.67      356.01     11.55 o 
   1   6   7      188.98      169.27     10.68 o 
   2   6   7      952.82      930.46     17.10 o 
   3   6   7     1061.93     1050.07     18.72 o 
   4   6   7      488.31      434.02     10.82 o 
   5   6   7     1077.34     1044.73     23.91 o 
   6   6   7     1326.90     1301.22     23.30 o 
   7   6   7     1401.95     1388.23     38.31 o 
   8   6   7        0.58        4.02      3.71 o 
   9   6   7        9.62       13.05      4.15 o 
  10   6   7        2.78        4.63      4.83 o 
  11   6   7      705.12      698.43     31.66 o 
  12   6   7      671.16      677.75     20.66 o 
 -10   7   7      345.85      327.68     17.87 o 
  -9   7   7      264.33      276.81     22.46 o 
  -8   7   7       42.67       31.41      6.08 o 
  -7   7   7      233.04      246.56     11.63 o 
  -6   7   7        0.83        3.10      4.77 o 
  -5   7   7      366.34      401.15     14.46 o 
  -4   7   7     1322.74     1350.91     30.61 o 
  -3   7   7      768.66      801.93     21.87 o 
  -2   7   7      109.98      135.08     13.05 o 
  -1   7   7      908.09      912.09     23.04 o 
   0   7   7     3154.78     3003.89     56.62 o 
   1   7   7      896.22      922.75     32.62 o 
   2   7   7      466.95      460.30     11.39 o 
   3   7   7       43.85       48.88      4.44 o 
   4   7   7     2103.45     2146.87     41.82 o 
   5   7   7     2985.66     2960.06     54.67 o 
   6   7   7       61.77       74.20      5.81 o 
   7   7   7      696.98      698.04     16.14 o 
   8   7   7     1259.52     1246.81     23.82 o 
   9   7   7     1693.81     1777.18     38.43 o 
  10   7   7      208.59      233.60     12.08 o 
  -8   8   7      804.19      815.44     23.65 o 
  -7   8   7      805.55      777.11     35.37 o 
  -6   8   7      289.38      278.96     12.86 o 
  -5   8   7       40.95       44.28      6.77 o 
  -4   8   7      726.38      756.63     21.74 o 
  -3   8   7      436.05      476.25     27.43 o 
  -2   8   7       53.96       32.03      9.49 o 
  -1   8   7      379.14      362.84     20.91 o 
   0   8   7      183.99      191.28     13.72 o 
   1   8   7      169.18      160.14     10.06 o 
   2   8   7      801.26      761.82     21.64 o 
   3   8   7      247.85      252.37     16.76 o 
   4   8   7      909.46      961.45     34.55 o 
   5   8   7        7.22        0.00      6.38 o 
   6   8   7       89.67      102.01      8.49 o 
   7   8   7       48.24       46.12      7.56 o 
  -3   9   7        8.84        8.69      5.72 o 
  -2   9   7        1.95        2.22      8.45 o 
  -1   9   7       10.30       10.23      8.90 o 
   0   9   7      224.27      228.65     18.09 o 
   1   9   7      108.57      110.00      9.49 o 
   2   9   7       16.92       13.44      6.23 o 
 -16   0   8       40.47       34.85      9.93 o 
 -15   0   8      136.77      104.24     11.86 o 
 -14   0   8       95.61      109.58     11.71 o 
 -13   0   8      396.50      393.39     19.13 o 
 -12   0   8       67.69       73.70      9.19 o 
 -11   0   8       10.54       17.20      6.08 o 
 -10   0   8     3591.29     3588.40     62.93 o 
  -9   0   8     3391.75     3359.87     58.69 o 
  -8   0   8      807.43      838.03     32.33 o 
  -7   0   8     3371.72     3519.12     59.76 o 
  -6   0   8      257.82      306.63      6.51 o 
  -5   0   8      978.44     1069.71     16.27 o 
  -4   0   8       12.67       13.26      1.66 o 
  -3   0   8     2234.69     2233.60     37.17 o 
  -2   0   8     2168.20     2276.11     71.77 o 
  -1   0   8      797.86      873.85     16.66 o 
   0   0   8    41693.89    42861.05   1382.72 o 
   1   0   8    24229.67    24733.74    999.64 o 
   3   0   8     4562.99     4410.75     89.49 o 
   4   0   8      603.51      537.80     13.07 o 
   5   0   8      198.99      184.60      4.53 o 
   6   0   8     5538.69     6291.12    195.06 o 
   7   0   8     2833.15     2860.72     61.92 o 
   8   0   8    12420.21    12515.12    168.82 o 
   9   0   8     2687.90     2707.85     43.67 o 
  10   0   8     1274.30     1314.56     26.79 o 
  11   0   8      893.84      854.47     20.61 o 
  12   0   8      281.20      276.11     26.25 o 
  13   0   8      784.76      759.33     19.38 o 
  14   0   8        0.87        0.00      3.76 o 
  15   0   8      323.46      352.53     13.60 o 
  16   0   8      632.06      666.08     28.77 o 
 -16   1   8      200.83      192.93     11.25 o 
 -15   1   8      330.47      349.98     18.06 o 
 -14   1   8      373.53      350.98     11.26 o 
 -13   1   8     1946.55     1928.21     31.83 o 
 -12   1   8       96.80       95.54      6.65 o 
 -11   1   8      213.39      201.92     10.07 o 
 -10   1   8      740.30      727.36     14.79 o 
  -9   1   8     8236.33     8149.11    106.86 o 
  -8   1   8     1843.17     1892.66     38.87 o 
  -7   1   8       54.22       90.24      3.53 o 
  -6   1   8      160.12      191.91      5.50 o 
  -5   1   8     8973.36     8860.99     98.79 o 
  -4   1   8    20670.92    20855.19    205.11 o 
  -3   1   8      164.34      165.33      7.99 o 
  -2   1   8    10517.96    11092.70    109.69 o 
  -1   1   8     4146.51     4191.38     42.59 o 
   0   1   8    19079.66    19833.22    194.74 o 
   1   1   8    13368.47    13897.60    152.42 o 
   2   1   8      114.08      129.61      4.69 o 
   3   1   8     3568.45     3520.62     36.44 o 
   4   1   8      280.64      253.35      5.38 o 
   5   1   8     2672.92     2666.24     23.63 o 
   6   1   8       29.86       25.13      1.98 o 
   7   1   8      170.27      168.87      5.43 o 
   8   1   8      625.07      606.32     10.31 o 
   9   1   8      480.11      461.72      7.89 o 
  10   1   8     1001.91     1015.78     16.05 o 
  11   1   8        0.44        7.45      3.05 o 
  12   1   8      151.38      161.85      5.70 o 
  13   1   8       12.71       13.80      3.47 o 
  14   1   8       69.49       68.74      5.50 o 
  15   1   8     1391.02     1478.66     47.60 o 
 -16   2   8      458.96      500.43     14.45 o 
 -15   2   8      835.95      865.72     19.19 o 
 -14   2   8     1158.91     1191.70     22.97 o 
 -13   2   8      708.17      721.52     16.03 o 
 -12   2   8        1.33        1.38      3.36 o 
 -11   2   8     3306.96     3170.76     46.16 o 
 -10   2   8     1112.70     1121.30     19.74 o 
  -9   2   8     1615.81     1549.27     21.20 o 
  -8   2   8       56.59       60.96      3.34 o 
  -7   2   8     8987.22     8730.41     98.29 o 
  -6   2   8    11529.39    11146.92    124.02 o 
  -5   2   8     1208.36     1232.05     16.55 o 
  -4   2   8      238.26      274.82      7.62 o 
  -3   2   8     6462.97     6612.59     74.29 o 
  -2   2   8    26845.21    27285.29    297.53 o 
  -1   2   8     6251.49     6217.78     69.69 o 
   0   2   8      125.57      114.05      2.79 o 
   1   2   8     1889.77     1936.23     23.47 o 
   2   2   8     3094.84     3094.31     36.08 o 
   3   2   8     1040.67      963.29     18.19 o 
   4   2   8     3382.56     3594.63     33.70 o 
   5   2   8    17186.82    17972.93    159.67 o 
   6   2   8     3563.84     3491.39     33.56 o 
   7   2   8       22.88       14.59      1.86 o 
   8   2   8      990.49     1002.92     15.86 o 
   9   2   8      104.38      104.70      6.02 o 
  10   2   8      857.46      871.20     20.30 o 
  11   2   8      235.53      243.82     13.72 o 
  12   2   8      264.61      235.03      9.73 o 
  13   2   8      136.37      140.91      8.19 o 
  14   2   8       94.35       87.19     11.71 o 
  15   2   8      177.41      156.29     14.98 o 
 -15   3   8      309.02      303.32     10.90 o 
 -14   3   8      489.64      486.42     13.31 o 
 -13   3   8       56.70       67.28      8.03 o 
 -12   3   8      251.95      270.31      9.07 o 
 -11   3   8      134.49      130.10      6.13 o 
 -10   3   8       29.72       33.28      3.21 o 
  -9   3   8      397.27      379.93      8.23 o 
  -8   3   8        1.51        7.62      2.65 o 
  -7   3   8      886.59      778.60     12.31 o 
  -6   3   8     1822.35     1798.88     23.34 o 
  -5   3   8     1155.45     1073.72     15.16 o 
  -4   3   8        4.32       10.61      1.87 o 
  -3   3   8      971.15      946.36     18.44 o 
  -2   3   8     6090.97     6533.35     73.65 o 
  -1   3   8      129.54       81.68      2.92 o 
   0   3   8      934.58      878.56     14.05 o 
   1   3   8     2946.49     2837.56     45.69 o 
   2   3   8     6563.65     6750.87     86.83 o 
   3   3   8     5392.94     5512.28     89.87 o 
   4   3   8        7.37       12.20      3.57 o 
   5   3   8     5746.89     5510.44     63.12 o 
   6   3   8     8111.32     8157.25     91.59 o 
   7   3   8        7.44        9.00      2.96 o 
   8   3   8      379.10      386.58      9.62 o 
   9   3   8     1259.26     1270.26     21.73 o 
  10   3   8     6742.74     6579.29    119.48 o 
  11   3   8        2.71        4.00      4.33 o 
  12   3   8      473.42      488.59     21.50 o 
  13   3   8      534.80      579.19     26.84 o 
  14   3   8     2005.37     2137.47     63.76 o 
  15   3   8       54.03       63.91     12.60 o 
 -14   4   8        1.12        0.00      4.46 o 
 -13   4   8        0.80        8.44      4.91 o 
 -12   4   8       76.42       63.99      5.24 o 
 -11   4   8       15.26       19.77      3.27 o 
 -10   4   8      324.73      300.58      7.92 o 
  -9   4   8     1109.40     1067.21     16.65 o 
  -8   4   8      649.69      638.67     11.40 o 
  -7   4   8     1050.69     1008.14     15.34 o 
  -6   4   8      508.04      457.67      8.82 o 
  -5   4   8      658.79      637.18     10.66 o 
  -4   4   8      252.41      251.16      5.87 o 
  -3   4   8       19.99       21.18      2.15 o 
  -2   4   8      860.27      735.59     11.19 o 
  -1   4   8     3348.14     3530.76     47.61 o 
   0   4   8     2436.77     2397.32     42.55 o 
   1   4   8        3.59        5.53      2.67 o 
   2   4   8     1822.34     1893.13     34.96 o 
   3   4   8        0.56        3.76      2.45 o 
   4   4   8      117.78      139.89      5.58 o 
   5   4   8      258.35      248.01      7.72 o 
   6   4   8       63.47       70.85      3.98 o 
   7   4   8       64.23       63.86      4.57 o 
   8   4   8      647.02      593.06     13.01 o 
   9   4   8      322.80      336.86      9.54 o 
  10   4   8       54.46       49.33      4.53 o 
  11   4   8      274.50      270.01      8.96 o 
  12   4   8       92.12       84.76      7.28 o 
  13   4   8       79.11       94.31     12.90 o 
  14   4   8        4.03        0.00      7.71 o 
 -13   5   8       72.18       67.76     10.16 o 
 -12   5   8      201.18      212.00      8.80 o 
 -11   5   8      136.19      156.66      7.52 o 
 -10   5   8       10.19        7.06      3.84 o 
  -9   5   8     2804.11     2794.65     42.09 o 
  -8   5   8     1065.18     1064.82     16.89 o 
  -7   5   8      158.07      133.32      5.30 o 
  -6   5   8      161.28      146.97      5.42 o 
  -5   5   8     1503.93     1527.09     21.26 o 
  -4   5   8     2610.44     2551.86     38.00 o 
  -3   5   8      877.98      838.59     13.40 o 
  -2   5   8        1.94       12.51      2.85 o 
  -1   5   8     4272.14     4354.16     73.53 o 
   0   5   8     2469.82     2417.26     43.74 o 
   1   5   8      765.89      763.65     18.07 o 
   2   5   8      335.92      338.61     14.53 o 
   3   5   8        3.74        1.84      2.32 o 
   4   5   8      793.95      760.56     14.74 o 
   5   5   8      876.96      902.90     16.97 o 
   6   5   8       33.59       46.50      6.76 o 
   7   5   8      173.35      192.77      7.51 o 
   8   5   8      574.48      553.22     13.14 o 
   9   5   8        0.86        0.00      3.00 o 
  10   5   8       39.80       45.42      4.80 o 
  11   5   8       40.16       48.06      6.16 o 
  12   5   8        2.75        2.43      4.81 o 
  13   5   8       42.36       53.55      7.16 o 
 -12   6   8       13.02        7.54      4.39 o 
 -11   6   8      104.02      102.84      7.18 o 
 -10   6   8       39.19       43.63      5.00 o 
  -9   6   8      171.68      164.81      9.52 o 
  -8   6   8        0.24        0.55      9.49 o 
  -7   6   8        6.40       11.61      4.63 o 
  -6   6   8      132.07      126.56     16.39 o 
  -5   6   8      208.73      208.78      9.56 o 
  -4   6   8      168.70      153.98      8.40 o 
  -3   6   8      163.42      153.63      6.45 o 
  -2   6   8       16.72       24.04      3.47 o 
  -1   6   8      520.42      497.16     14.50 o 
   0   6   8     1750.71     1643.73     32.77 o 
   1   6   8      284.39      283.47     10.66 o 
   2   6   8     1360.75     1247.26     21.22 o 
   3   6   8      823.65      841.80     17.61 o 
   4   6   8     2238.18     2171.16     33.22 o 
   5   6   8       48.40       32.83      8.16 o 
   6   6   8      184.90      179.98      7.73 o 
   7   6   8     1503.50     1500.31     26.37 o 
   8   6   8      982.33     1029.97     25.02 o 
   9   6   8        9.08       22.18      4.55 o 
  10   6   8       92.04      106.54      8.37 o 
  11   6   8      716.88      732.38     38.92 o 
 -10   7   8       60.90       54.26      7.48 o 
  -9   7   8        1.06        0.00      4.91 o 
  -8   7   8       34.58       42.08      6.52 o 
  -7   7   8       25.51       23.24      5.69 o 
  -6   7   8       82.44      103.77      8.05 o 
  -5   7   8      649.09      635.52     38.48 o 
  -4   7   8       43.59       37.64      5.91 o 
  -3   7   8      140.38      146.15      8.88 o 
  -2   7   8      128.72      123.96     12.60 o 
  -1   7   8        1.84        7.55      4.62 o 
   0   7   8       60.70       50.48      6.33 o 
   1   7   8        5.67        5.52      3.17 o 
   2   7   8      296.91      299.67      9.21 o 
   3   7   8       67.16       82.50      5.52 o 
   4   7   8        0.21        0.00      4.05 o 
   5   7   8      395.83      387.94     13.94 o 
   6   7   8      224.89      236.90     11.22 o 
   7   7   8       37.78       30.29      5.02 o 
   8   7   8       90.78      105.23      6.96 o 
   9   7   8       33.74       34.61      6.50 o 
  10   7   8        1.34        5.08      6.52 o 
  -7   8   8      213.52      201.42     12.16 o 
  -6   8   8       27.94       17.48      6.00 o 
  -5   8   8       15.30       18.50      5.88 o 
  -4   8   8      145.28      144.66      9.76 o 
  -3   8   8       58.08       45.99      6.55 o 
  -2   8   8      539.60      533.96     25.95 o 
  -1   8   8      425.35      481.77     24.17 o 
   0   8   8      480.37      494.78     25.80 o 
   1   8   8       36.28       34.05      6.45 o 
   2   8   8       94.85       90.15      8.23 o 
   3   8   8      277.36      276.25     17.65 o 
   4   8   8       92.44       89.12     11.12 o 
   5   8   8        3.74        3.71      6.82 o 
   6   8   8      196.98      203.55     11.06 o 
   7   8   8      274.16      276.70     11.18 o 
  -1   9   8      128.63      133.01     14.83 o 
   0   9   8       46.42       48.93     10.82 o 
   1   9   8       22.86       25.02      6.97 o 
 -16   1   9      436.36      457.72     16.83 o 
 -15   1   9      192.22      198.95      9.13 o 
 -14   1   9       51.68       38.49      5.15 o 
 -13   1   9      218.93      231.78      8.93 o 
 -12   1   9      601.63      581.71     13.69 o 
 -11   1   9     1930.23     1902.49     34.03 o 
 -10   1   9        6.24       13.03      3.27 o 
  -9   1   9      170.82      166.70      6.70 o 
  -8   1   9     3165.49     3098.28     43.86 o 
  -7   1   9     2703.03     2442.39     30.23 o 
  -6   1   9       65.92       75.28      3.22 o 
  -5   1   9      158.97      117.89      4.52 o 
  -4   1   9     6827.47     6782.51     68.21 o 
  -3   1   9     3777.38     3737.60     38.52 o 
  -2   1   9      578.06      562.37      7.45 o 
  -1   1   9     3048.86     3058.22     31.80 o 
   0   1   9     5804.35     5459.85     55.13 o 
   1   1   9     3365.48     3371.64     39.18 o 
   2   1   9      952.97      923.10     12.74 o 
   3   1   9      273.95      242.33      4.51 o 
   4   1   9     1589.81     1546.18     20.42 o 
   5   1   9     1799.44     1736.45     16.31 o 
   6   1   9       32.82       45.24      2.32 o 
   7   1   9     3306.10     3158.79     39.33 o 
   8   1   9     1184.56     1141.72     16.56 o 
   9   1   9       63.70       68.15      3.63 o 
  10   1   9      324.46      291.40      8.30 o 
  11   1   9      529.91      531.80     15.39 o 
  12   1   9       63.91       64.89      4.37 o 
  13   1   9       26.04       22.37      3.37 o 
  14   1   9       33.01       28.34      5.31 o 
  15   1   9      475.87      519.43     25.21 o 
 -15   2   9        6.42       11.22      4.55 o 
 -14   2   9      262.50      257.20      9.84 o 
 -13   2   9     1407.96     1398.11     28.34 o 
 -12   2   9      772.73      747.69     16.03 o 
 -11   2   9     1029.37     1010.95     19.05 o 
 -10   2   9     2366.82     2276.90     34.60 o 
  -9   2   9      489.33      479.24     11.60 o 
  -8   2   9     1394.54     1378.96     19.14 o 
  -7   2   9      277.46      292.33      6.63 o 
  -6   2   9     2190.57     2191.66     27.41 o 
  -5   2   9    14485.99    14018.06    154.96 o 
  -4   2   9      157.67      159.34      4.31 o 
  -3   2   9     7658.45     7562.43     84.79 o 
  -2   2   9     1085.91      964.19     13.10 o 
  -1   2   9     2932.48     2865.91     30.08 o 
   0   2   9     1048.08     1108.35     12.97 o 
   1   2   9        7.81       10.20      1.20 o 
   2   2   9     3536.35     3480.98     40.53 o 
   3   2   9     6571.09     6544.76     73.77 o 
   4   2   9       99.72      105.39      3.44 o 
   5   2   9     1682.53     1575.46     16.70 o 
   6   2   9     1264.56     1237.16     13.90 o 
   7   2   9      162.71      149.11      4.13 o 
   8   2   9       33.50       36.56      2.56 o 
   9   2   9        4.08        4.44      2.29 o 
  10   2   9      218.56      199.56      8.94 o 
  11   2   9      375.34      369.24     24.24 o 
  12   2   9      423.86      423.75     13.51 o 
  13   2   9      348.06      346.27     21.43 o 
  14   2   9      140.74      141.43     18.09 o 
  15   2   9      186.99      209.67     17.35 o 
 -15   3   9       97.82       97.69      7.06 o 
 -14   3   9       30.28       42.79      5.29 o 
 -13   3   9      559.09      539.10     13.66 o 
 -12   3   9     1989.31     1920.79     31.29 o 
 -11   3   9       16.80       12.44      3.36 o 
 -10   3   9      176.92      154.28      6.53 o 
  -9   3   9        3.92        3.74      2.26 o 
  -8   3   9     3243.90     3113.33     38.42 o 
  -7   3   9      191.60      183.70      5.42 o 
  -6   3   9     1078.76     1071.57     15.48 o 
  -5   3   9      139.07      131.15      4.54 o 
  -4   3   9     3140.35     2992.73     36.01 o 
  -3   3   9     5365.80     5310.29     60.88 o 
  -2   3   9       66.98       61.94      2.85 o 
  -1   3   9       97.01      109.18      3.43 o 
   0   3   9      504.37      489.04      7.92 o 
   1   3   9     4920.79     4757.82     62.48 o 
   2   3   9     7072.99     6969.45     89.80 o 
   3   3   9      294.35      333.80     10.22 o 
   4   3   9     1473.33     1455.73     28.47 o 
   5   3   9      747.09      692.66     11.57 o 
   6   3   9     2821.10     2879.90     35.70 o 
   7   3   9     1747.96     1712.28     26.94 o 
   8   3   9      787.25      710.58     14.13 o 
   9   3   9      147.85      169.78      6.80 o 
  10   3   9     2043.31     2058.24     41.96 o 
  11   3   9      296.06      285.25     11.36 o 
  12   3   9        5.06        6.89      4.45 o 
  13   3   9      451.82      457.43     15.17 o 
  14   3   9      154.13      157.33     16.16 o 
 -14   4   9        5.88       11.71      5.56 o 
 -13   4   9       93.45       94.83      6.30 o 
 -12   4   9      134.40      126.69      6.65 o 
 -11   4   9      178.64      167.53     13.01 o 
 -10   4   9      145.48      150.52      5.79 o 
  -9   4   9      170.97      164.77      5.80 o 
  -8   4   9       44.39       46.06      3.55 o 
  -7   4   9      181.70      171.22      5.71 o 
  -6   4   9      116.21      129.81      6.70 o 
  -5   4   9        4.94        5.75      1.98 o 
  -4   4   9      301.02      282.12      6.35 o 
  -3   4   9      735.77      733.31     11.99 o 
  -2   4   9     1503.35     1503.41     19.81 o 
  -1   4   9     1371.45     1437.93     18.92 o 
   0   4   9     3669.40     3735.42     96.31 o 
   1   4   9      759.67      684.71     16.20 o 
   2   4   9     1300.55     1249.26     28.69 o 
   3   4   9      414.70      411.31     11.95 o 
   4   4   9     4154.46     4172.67     68.86 o 
   5   4   9     4625.02     4654.51     62.85 o 
   6   4   9      238.93      206.36      7.63 o 
   7   4   9      219.40      220.70      7.64 o 
   8   4   9     1099.32     1132.62     20.40 o 
   9   4   9     1342.18     1406.93     24.22 o 
  10   4   9      866.95      865.95     18.25 o 
  11   4   9       18.21       23.42      3.96 o 
  12   4   9      654.26      628.24     23.28 o 
  13   4   9      410.55      437.87     23.72 o 
  14   4   9      220.28      247.93     18.83 o 
 -13   5   9      151.62      163.29     15.72 o 
 -12   5   9       74.85       61.38      6.71 o 
 -11   5   9      142.59      171.24      7.80 o 
 -10   5   9      329.09      295.56      9.55 o 
  -9   5   9       48.19       63.02      5.17 o 
  -8   5   9     2420.51     2360.74     31.30 o 
  -7   5   9     1852.66     1885.39     25.78 o 
  -6   5   9      950.99      930.35     14.88 o 
  -5   5   9      135.24      137.13      5.65 o 
  -4   5   9      117.81      133.16     12.02 o 
  -3   5   9     5481.48     5489.59     75.01 o 
  -2   5   9      244.93      258.99      7.92 o 
  -1   5   9     2251.66     2227.79     41.28 o 
   0   5   9     1247.40     1285.98     26.62 o 
   1   5   9     1152.35     1163.96     24.63 o 
   2   5   9       88.85       90.58      6.13 o 
   3   5   9     1322.70     1246.08     18.30 o 
   4   5   9       39.90       41.59      4.21 o 
   5   5   9        3.84        6.83      2.88 o 
   6   5   9       64.05       60.66      4.09 o 
   7   5   9       99.92       97.10      6.58 o 
   8   5   9       36.51       43.84      4.51 o 
   9   5   9        9.91        8.38      6.59 o 
  10   5   9      844.62      856.04     17.73 o 
  11   5   9        0.00        0.99      3.58 o 
  12   5   9      302.82      311.39     19.87 o 
  13   5   9      102.76       82.30     13.05 o 
 -12   6   9        0.06        7.98      4.48 o 
 -11   6   9      216.91      202.66      8.72 o 
 -10   6   9      335.56      353.92     13.85 o 
  -9   6   9      460.78      460.96     15.41 o 
  -8   6   9      274.08      258.47     11.31 o 
  -7   6   9      422.75      407.77     13.87 o 
  -6   6   9      980.26      932.85     25.06 o 
  -5   6   9      108.89      101.74      7.05 o 
  -4   6   9        9.19       12.49      3.22 o 
  -3   6   9      512.35      520.22     12.13 o 
  -2   6   9      382.02      368.46      9.96 o 
  -1   6   9     4383.28     4210.72    126.41 o 
   0   6   9      956.67      925.70     22.91 o 
   1   6   9      199.95      174.25      8.67 o 
   2   6   9      345.71      329.89      9.36 o 
   3   6   9       92.21       89.03      5.61 o 
   4   6   9     3469.49     3374.25     48.34 o 
   5   6   9     1125.16     1086.32     20.27 o 
   6   6   9      272.65      261.14      9.13 o 
   7   6   9      443.21      457.01     12.35 o 
   8   6   9       72.42       71.67      7.08 o 
   9   6   9      214.14      227.54      9.13 o 
  10   6   9      223.58      209.29      8.95 o 
  11   6   9       50.81       64.18      7.66 o 
 -10   7   9       10.69        5.90      5.51 o 
  -9   7   9      122.21      115.21      8.93 o 
  -8   7   9      774.18      783.98     25.43 o 
  -7   7   9       15.13       10.04      5.16 o 
  -6   7   9       46.71       48.63      7.71 o 
  -5   7   9       50.22       53.29      6.52 o 
  -4   7   9       19.30       14.34      4.98 o 
  -3   7   9      577.66      592.75     17.42 o 
  -2   7   9     1193.04     1120.09     28.77 o 
  -1   7   9       46.88       47.30      8.60 o 
   0   7   9       95.59       95.94     10.97 o 
   1   7   9      440.08      437.22     17.08 o 
   2   7   9     1348.80     1268.93     23.22 o 
   3   7   9      466.42      462.24     11.96 o 
   4   7   9        2.91        3.78      3.35 o 
   5   7   9      368.34      360.42     13.58 o 
   6   7   9     2092.63     2053.66     41.68 o 
   7   7   9      966.68      981.40     20.40 o 
   8   7   9      207.46      221.38      9.47 o 
   9   7   9      330.17      353.91     11.77 o 
  -7   8   9        4.49        5.47      5.78 o 
  -6   8   9      772.98      762.82     46.78 o 
  -5   8   9      909.86      971.59     25.50 o 
  -4   8   9        1.58        0.00      4.69 o 
  -3   8   9      141.32      137.28      9.36 o 
  -2   8   9      478.22      476.79     16.15 o 
  -1   8   9      516.25      525.95     25.06 o 
   0   8   9      387.66      371.89     21.06 o 
   1   8   9      158.84      178.80     10.84 o 
   2   8   9      610.83      636.42     27.28 o 
   3   8   9      180.02      212.78     15.87 o 
   4   8   9       18.73        9.49      7.71 o 
   5   8   9       36.58       40.18      9.19 o 
   6   8   9      220.84      214.78      9.39 o 
 -16   0  10      230.94      252.37     18.54 o 
 -15   0  10      997.26      963.53     35.29 o 
 -14   0  10       87.17       90.90     11.42 o 
 -13   0  10      115.56      112.10     11.71 o 
 -12   0  10       15.70       21.20      7.41 o 
 -11   0  10      611.27      586.75     22.84 o 
 -10   0  10     1650.45     1585.72     44.48 o 
  -9   0  10      222.92      236.66     12.90 o 
  -8   0  10     3436.06     3398.60     81.70 o 
  -7   0  10      146.39      146.50      9.79 o 
  -6   0  10     6307.89     6423.98    144.13 o 
  -5   0  10      816.22      849.15     16.49 o 
  -4   0  10     2432.19     2647.48     69.02 o 
  -3   0  10    10619.28    12204.88    190.33 o 
  -2   0  10    11754.68    13012.86    252.89 o 
  -1   0  10    10769.81    11336.31    177.27 o 
   0   0  10     3049.80     3478.74     57.29 o 
   1   0  10    11361.96    10686.86    167.25 o 
   2   0  10    14484.02    14326.91    399.54 o 
   3   0  10     1160.35     1152.63     44.86 o 
   4   0  10      251.91      266.67     15.81 o 
   5   0  10     7581.66     7417.66     94.20 o 
   6   0  10    10087.83    10053.11    126.41 o 
   7   0  10     3540.75     3529.33     60.01 o 
   8   0  10       61.54       66.99      5.26 o 
   9   0  10     7548.03     7487.16    121.58 o 
  10   0  10     7710.21     7693.37    125.30 o 
  11   0  10     1097.75     1147.85     25.37 o 
  12   0  10      296.33      275.68     10.74 o 
  13   0  10      156.64      154.75      8.82 o 
  14   0  10     1933.50     2010.30     40.63 o 
  15   0  10     1015.81     1066.33     26.37 o 
 -15   1  10        1.88        1.39      5.19 o 
 -14   1  10      483.95      506.87     15.88 o 
 -13   1  10      205.50      206.83      8.64 o 
 -12   1  10      817.73      769.38     16.37 o 
 -11   1  10     4497.99     4397.08     61.83 o 
 -10   1  10       37.31       39.12      4.13 o 
  -9   1  10       53.81       59.63      4.51 o 
  -8   1  10       65.50       74.54      4.42 o 
  -7   1  10     5894.91     5720.72     65.86 o 
  -6   1  10     6619.50     6546.92     74.48 o 
  -5   1  10      431.81      412.99      7.40 o 
  -4   1  10     1083.40     1180.32     15.81 o 
  -3   1  10      734.17      561.67      9.70 o 
  -2   1  10     7055.23     6863.90     69.07 o 
  -1   1  10      259.15      276.91      8.92 o 
   0   1  10     4094.35     4175.47     48.06 o 
   1   1  10     3234.97     3180.67     37.44 o 
   2   1  10     9032.86     8985.59    100.12 o 
   3   1  10     2424.58     2436.42     26.29 o 
   4   1  10     1226.23     1244.43     14.72 o 
   5   1  10     2576.24     2512.83     35.07 o 
   6   1  10       21.06       33.02      2.64 o 
   7   1  10      660.24      662.78     11.35 o 
   8   1  10     1016.39     1020.44     15.46 o 
   9   1  10      730.25      730.30     12.49 o 
  10   1  10      245.22      246.09      8.33 o 
  11   1  10        1.07        0.00      2.43 o 
  12   1  10       53.28       43.01      3.81 o 
  13   1  10        0.21        0.54      4.73 o 
  14   1  10       15.24        9.60      4.91 o 
  15   1  10       24.06       21.30      5.87 o 
 -15   2  10      191.04      205.72      9.24 o 
 -14   2  10     1100.29     1096.29     21.99 o 
 -13   2  10     1396.95     1387.17     25.22 o 
 -12   2  10      173.09      184.95      7.84 o 
 -11   2  10      118.57      116.94      6.22 o 
 -10   2  10     2111.12     1980.71     31.15 o 
  -9   2  10     7785.13     7482.72     99.01 o 
  -8   2  10     1260.17     1281.22     18.18 o 
  -7   2  10      528.81      522.03      9.37 o 
  -6   2  10     1421.10     1436.78     19.36 o 
  -5   2  10    16654.19    16336.19    180.20 o 
  -4   2  10     8265.81     8082.64     90.81 o 
  -3   2  10      340.57      348.71     10.22 o 
  -2   2  10     5164.63     5349.94     54.48 o 
  -1   2  10     7159.07     7079.66     71.18 o 
   0   2  10    12844.47    12681.52    125.64 o 
   1   2  10     1453.75     1365.09     15.58 o 
   2   2  10      963.11      856.71     10.64 o 
   3   2  10    10890.58    11587.20    128.45 o 
   4   2  10     4445.26     4382.55     40.94 o 
   5   2  10     1233.89     1098.32     11.44 o 
   6   2  10      169.52      176.59      4.04 o 
   7   2  10     3392.62     3350.60     32.95 o 
   8   2  10      847.94      829.60     15.96 o 
   9   2  10      543.80      547.17     12.37 o 
  10   2  10      132.36      143.86     10.60 o 
  11   2  10       24.56       24.16      5.49 o 
  12   2  10      123.79      127.67     10.60 o 
  13   2  10       52.83       45.43      5.91 o 
  14   2  10       67.55       68.01      7.20 o 
  15   2  10       65.41       60.50     11.71 o 
 -15   3  10        0.28        2.21      4.36 o 
 -14   3  10      377.00      398.07     16.97 o 
 -13   3  10       66.89       73.62      5.93 o 
 -12   3  10      185.66      193.42      8.02 o 
 -11   3  10        3.40        6.47      3.33 o 
 -10   3  10      237.98      232.58      8.75 o 
  -9   3  10       19.49       21.50      3.12 o 
  -8   3  10        3.79        1.93      2.33 o 
  -7   3  10      394.55      390.80      8.80 o 
  -6   3  10     2672.11     2598.87     32.37 o 
  -5   3  10       17.77       19.68      2.33 o 
  -4   3  10     4557.60     4759.27     55.30 o 
  -3   3  10     1773.72     1645.90     21.30 o 
  -2   3  10      281.02      275.10      5.69 o 
  -1   3  10        4.65        6.33      2.29 o 
   0   3  10      168.71      180.87      4.36 o 
   1   3  10      204.97      190.05      5.32 o 
   2   3  10      247.21      250.81     11.90 o 
   3   3  10     2838.26     2821.71     49.48 o 
   4   3  10     2837.66     2831.83     50.06 o 
   5   3  10      858.15      836.03     13.37 o 
   6   3  10     1015.80      998.48     15.37 o 
   7   3  10     3241.49     3324.21     45.17 o 
   8   3  10     7008.46     6912.23     93.17 o 
   9   3  10      301.33      296.62     11.38 o 
  10   3  10      422.59      407.72     13.56 o 
  11   3  10      104.91      112.49      9.71 o 
  12   3  10     2561.20     2577.86     49.44 o 
  13   3  10      309.31      330.94     13.11 o 
  14   3  10     1494.76     1471.69     49.38 o 
 -14   4  10       86.84       84.56      8.18 o 
 -13   4  10        2.46        3.06      3.88 o 
 -12   4  10       18.66       19.34      4.17 o 
 -11   4  10      874.93      793.50     16.55 o 
 -10   4  10       25.36       26.40      3.45 o 
  -9   4  10      324.12      325.22      8.45 o 
  -8   4  10     4096.63     3932.71     47.94 o 
  -7   4  10        7.24        6.07      2.40 o 
  -6   4  10        7.85        8.05      2.34 o 
  -5   4  10      452.20      444.16      8.64 o 
  -4   4  10      224.24      191.63      5.56 o 
  -3   4  10     1208.22     1245.88     17.32 o 
  -2   4  10      844.80      901.00     13.33 o 
  -1   4  10     4348.80     4371.80     60.00 o 
   0   4  10     3624.66     3485.50     66.73 o 
   1   4  10       19.50       19.00      3.67 o 
   2   4  10       99.56       80.28      5.61 o 
   3   4  10        6.28       12.79      3.61 o 
   4   4  10      308.21      296.89      7.49 o 
   5   4  10     3139.48     3148.12     44.93 o 
   6   4  10        8.76       10.97      2.57 o 
   7   4  10      146.34      139.24      6.51 o 
   8   4  10      671.19      664.46     14.25 o 
   9   4  10       90.15      104.29      8.69 o 
  10   4  10       87.40       80.97     18.31 o 
  11   4  10      386.37      431.53     14.80 o 
  12   4  10      149.35      135.61      8.94 o 
  13   4  10       63.53       58.72     11.86 o 
 -13   5  10        0.09        0.59      4.77 o 
 -12   5  10       27.95       41.37     15.05 o 
 -11   5  10      507.05      498.18     12.95 o 
 -10   5  10     1113.44     1098.17     23.80 o 
  -9   5  10      112.39       99.07      6.02 o 
  -8   5  10        1.94        2.50      2.82 o 
  -7   5  10     2268.33     2254.42     29.94 o 
  -6   5  10     1165.25     1165.98     17.67 o 
  -5   5  10       40.55       44.53      4.06 o 
  -4   5  10        4.02        6.67      2.95 o 
  -3   5  10      780.10      778.76     15.28 o 
  -2   5  10     2893.09     2791.75     40.99 o 
  -1   5  10      145.81      149.45      6.19 o 
   0   5  10     1061.09     1114.59     56.50 o 
   1   5  10     1805.47     1762.58     53.31 o 
   2   5  10      199.77      199.68      8.70 o 
   3   5  10      251.87      245.86      9.90 o 
   4   5  10      122.49      127.51      6.09 o 
   5   5  10      134.29      139.83      8.00 o 
   6   5  10      894.58      858.36     14.81 o 
   7   5  10        8.72        6.36      3.29 o 
   8   5  10        1.18        1.73      3.33 o 
   9   5  10      331.74      345.59     10.47 o 
  10   5  10       57.99       62.07      5.43 o 
  11   5  10        0.30        0.00      4.41 o 
  12   5  10       21.57       17.65      8.60 o 
 -11   6  10      380.53      406.47     16.61 o 
 -10   6  10      286.43      299.22     24.84 o 
  -9   6  10        4.61        8.67      5.13 o 
  -8   6  10       60.99       71.95      6.98 o 
  -7   6  10      104.15       93.20      7.23 o 
  -6   6  10        4.68        2.97      4.17 o 
  -5   6  10      161.88      148.42     12.08 o 
  -4   6  10      128.23      127.25      7.30 o 
  -3   6  10      112.11      101.88      5.52 o 
  -2   6  10      116.89      115.68      5.82 o 
  -1   6  10       74.04       71.03      4.82 o 
   0   6  10        0.61        3.75      3.67 o 
   1   6  10       47.44       64.64      9.93 o 
   2   6  10     1178.95     1161.56     25.94 o 
   3   6  10      121.01       94.61      5.79 o 
   4   6  10      185.82      142.55      6.77 o 
   5   6  10      352.38      367.58     10.70 o 
   6   6  10      205.94      190.19     10.06 o 
   7   6  10      201.77      189.35      8.35 o 
   8   6  10       18.86       24.07      4.45 o 
   9   6  10      540.30      575.11     14.63 o 
  10   6  10      469.07      482.72     13.38 o 
  11   6  10        1.11       14.68      8.45 o 
  -9   7  10        0.55        0.00      5.02 o 
  -8   7  10       43.44       41.33      6.70 o 
  -7   7  10        3.95        3.25      6.01 o 
  -6   7  10      122.73      122.14      8.33 o 
  -5   7  10      424.38      392.42     13.97 o 
  -4   7  10      109.19      107.73     13.94 o 
  -3   7  10       41.45       57.23     10.08 o 
  -2   7  10        2.16        2.98      9.12 o 
  -1   7  10      113.66      102.02     11.42 o 
   0   7  10       27.64       23.87      7.12 o 
   1   7  10       17.43       15.38      4.52 o 
   2   7  10       45.29       48.78      4.75 o 
   3   7  10       44.01       52.41      4.90 o 
   4   7  10       88.09       80.41      5.78 o 
   5   7  10        4.78        3.06      4.66 o 
   6   7  10       11.30       10.57      6.45 o 
   7   7  10       58.75       61.10      6.53 o 
   8   7  10       11.87       10.37      4.49 o 
   9   7  10        1.09        1.07      4.17 o 
  -6   8  10      116.57      107.02      8.94 o 
  -5   8  10        7.88       10.78      5.73 o 
  -4   8  10       69.88       65.04     12.75 o 
  -3   8  10       23.35       20.57      7.12 o 
  -2   8  10        8.22        9.59      5.16 o 
  -1   8  10       18.55       19.93      5.34 o 
   0   8  10      159.16      165.93     14.98 o 
   1   8  10       13.24       14.83      8.30 o 
   2   8  10      181.58      163.11     14.68 o 
   3   8  10       52.48       52.49      9.79 o 
   4   8  10       42.07       39.00      9.34 o 
   5   8  10      296.77      298.13     16.39 o 
   6   8  10       48.97       45.26      5.67 o 
 -15   1  11        1.87        0.39      5.26 o 
 -14   1  11       77.65       83.94      6.39 o 
 -13   1  11       53.93       58.31      5.42 o 
 -12   1  11      158.17      164.72      7.49 o 
 -11   1  11      102.27       98.45      5.87 o 
 -10   1  11        3.16        7.83      3.17 o 
  -9   1  11     3406.84     3249.87     46.66 o 
  -8   1  11       13.48       27.01      6.61 o 
  -7   1  11     1597.88     1544.14     24.37 o 
  -6   1  11      297.70      285.32      7.23 o 
  -5   1  11      199.73      197.23     14.43 o 
  -4   1  11      201.75      211.69      5.02 o 
  -3   1  11     1448.85     1443.42     18.76 o 
  -2   1  11     2743.93     2479.99     37.57 o 
  -1   1  11      933.90      865.87     10.84 o 
   0   1  11      379.30      414.53      7.39 o 
   1   1  11     3085.12     2797.30     33.61 o 
   2   1  11     2996.90     2785.32     33.53 o 
   3   1  11      257.72      246.54      4.66 o 
   4   1  11     1352.28     1343.94     15.88 o 
   5   1  11     3437.62     3336.29     31.84 o 
   6   1  11     1882.09     1773.77     18.66 o 
   7   1  11        1.36        4.37      1.81 o 
   8   1  11     1245.70     1138.52     17.27 o 
   9   1  11     4323.13     4205.50     50.77 o 
  10   1  11     1233.33     1315.45     19.63 o 
  11   1  11      204.94      192.77      6.55 o 
  12   1  11      186.68      198.83      6.79 o 
  13   1  11      639.99      655.75     15.16 o 
  14   1  11      520.49      545.95     17.09 o 
  15   1  11        6.85        3.05      5.09 o 
 -15   2  11      306.86      316.06     11.32 o 
 -14   2  11      130.31      147.85      7.98 o 
 -13   2  11        0.23        3.57      6.15 o 
 -12   2  11      786.49      766.99     16.60 o 
 -11   2  11     1015.12      975.56     18.88 o 
 -10   2  11       70.99       71.11      5.10 o 
  -9   2  11     2091.53     2000.41     31.07 o 
  -8   2  11      236.18      237.56      7.62 o 
  -7   2  11     1695.84     1711.60     22.79 o 
  -6   2  11     4215.20     4042.34     55.90 o 
  -5   2  11      776.67      768.68     11.94 o 
  -4   2  11    12221.53    11948.01    132.81 o 
  -3   2  11     3351.66     3242.55     34.28 o 
  -2   2  11     1597.46     1594.05     18.10 o 
  -1   2  11     3921.56     3887.56     40.44 o 
   0   2  11      276.05      246.50      5.53 o 
   1   2  11    12728.49    12706.78    134.22 o 
   2   2  11      875.64      818.21     10.36 o 
   3   2  11     3273.12     3066.38     36.85 o 
   4   2  11     9336.96     9217.58     92.83 o 
   5   2  11      632.13      649.59      7.45 o 
   6   2  11      367.72      375.75      7.09 o 
   7   2  11      979.53      982.08     15.43 o 
   8   2  11       78.79       69.04      4.61 o 
   9   2  11      724.74      685.94     14.61 o 
  10   2  11        4.64        0.00      3.60 o 
  11   2  11      451.57      439.50     14.20 o 
  12   2  11      500.98      499.88     15.58 o 
  13   2  11        0.14        5.14      4.67 o 
  14   2  11      549.08      556.85     17.50 o 
 -14   3  11       74.75       63.88      5.92 o 
 -13   3  11      212.73      208.00      8.67 o 
 -12   3  11      103.68       97.25      6.07 o 
 -11   3  11      829.16      828.40     21.02 o 
 -10   3  11      854.79      802.51     16.15 o 
  -9   3  11      863.78      813.96     15.94 o 
  -8   3  11       40.47       36.81      3.23 o 
  -7   3  11      223.49      220.91      6.09 o 
  -6   3  11     3177.55     3089.08     37.91 o 
  -5   3  11     1000.62      942.11     14.10 o 
  -4   3  11       28.50       29.24      2.52 o 
  -3   3  11      401.69      391.61      7.40 o 
  -2   3  11      266.19      242.75      5.44 o 
  -1   3  11     1572.43     1509.04     19.64 o 
   0   3  11       74.86       82.97      3.21 o 
   1   3  11       38.63       52.58      3.99 o 
   2   3  11      429.74      432.24      9.30 o 
   3   3  11     1023.72      994.70     21.55 o 
   4   3  11      535.21      572.84     15.94 o 
   5   3  11      533.33      508.45      9.80 o 
   6   3  11     2660.22     2668.69     48.46 o 
   7   3  11      528.07      504.38     10.06 o 
   8   3  11     1341.43     1300.83     39.07 o 
   9   3  11      821.72      803.43     29.29 o 
  10   3  11      586.92      579.81     18.98 o 
  11   3  11      123.96      140.10     13.05 o 
  12   3  11        1.74       10.04      4.98 o 
  13   3  11      287.63      303.30     12.68 o 
  14   3  11        1.77        9.34      9.49 o 
 -14   4  11      437.13      443.56     13.24 o 
 -13   4  11      429.96      431.72     12.50 o 
 -12   4  11       46.30       50.82      5.19 o 
 -11   4  11      599.71      591.37     13.97 o 
 -10   4  11        5.95       12.89      3.53 o 
  -9   4  11      321.82      328.11      8.26 o 
  -8   4  11      752.98      792.76     13.61 o 
  -7   4  11      224.67      218.80      6.42 o 
  -6   4  11      396.84      422.69      8.81 o 
  -5   4  11     1436.50     1444.21     20.15 o 
  -4   4  11      107.95      102.71      4.24 o 
  -3   4  11      221.55      250.67      6.66 o 
  -2   4  11      160.69      158.52      4.91 o 
  -1   4  11      129.50      130.39      5.41 o 
   0   4  11     1589.21     1508.76     23.76 o 
   1   4  11      416.96      456.93     13.10 o 
   2   4  11     1648.03     1648.65     32.24 o 
   3   4  11     2029.40     2044.10     38.64 o 
   4   4  11      711.01      663.63     17.03 o 
   5   4  11      110.12       96.97      7.62 o 
   6   4  11     3334.97     3268.57     48.27 o 
   7   4  11     1522.53     1542.95     22.35 o 
   8   4  11      373.26      371.80     13.06 o 
   9   4  11        5.66        7.94      6.15 o 
  10   4  11     1259.58     1263.30     28.76 o 
  11   4  11     1152.60     1210.52     28.35 o 
  12   4  11      248.32      260.69     11.85 o 
  13   4  11       14.23       33.04      6.25 o 
 -12   5  11      426.92      476.40     15.78 o 
 -11   5  11        4.31        2.38      4.40 o 
 -10   5  11      313.42      305.25      8.58 o 
  -9   5  11     1840.84     1796.65     25.66 o 
  -8   5  11      182.19      204.27      6.85 o 
  -7   5  11      667.48      634.51     11.93 o 
  -6   5  11     1002.01     1012.95     27.57 o 
  -5   5  11     2230.23     2182.42     33.88 o 
  -4   5  11     1091.77     1106.72     19.84 o 
  -3   5  11      360.26      366.80      9.60 o 
  -2   5  11     1106.85     1168.22     20.28 o 
  -1   5  11     5814.77     5748.63     78.36 o 
   0   5  11      184.82      189.69      6.89 o 
   1   5  11      681.10      725.54     30.69 o 
   2   5  11      160.45      151.96      8.18 o 
   3   5  11      310.46      318.28     11.27 o 
   4   5  11      566.65      571.70     13.03 o 
   5   5  11      210.14      211.88      7.86 o 
   6   5  11       27.92       37.50      3.77 o 
   7   5  11      551.27      556.25     16.69 o 
   8   5  11      111.69      113.48      6.48 o 
   9   5  11       38.23       50.39      6.65 o 
  10   5  11       30.90       22.65      5.76 o 
  11   5  11      130.58      134.40      9.30 o 
  12   5  11      121.34      110.32      8.87 o 
 -11   6  11       77.00       74.00      7.85 o 
 -10   6  11       92.59       97.61      8.08 o 
  -9   6  11      557.80      539.95     16.94 o 
  -8   6  11     2145.36     2057.23     41.63 o 
  -7   6  11       24.21       32.86      5.49 o 
  -6   6  11      119.10      124.66     10.45 o 
  -5   6  11        2.06        5.59      3.42 o 
  -4   6  11      342.99      354.99     10.16 o 
  -3   6  11      369.01      357.87     10.06 o 
  -2   6  11       26.00       24.91      3.66 o 
  -1   6  11      164.14      164.01      6.87 o 
   0   6  11      942.97      913.10     22.11 o 
   1   6  11      987.03      943.43     22.70 o 
   2   6  11      575.49      536.62     15.88 o 
   3   6  11      132.66      121.01      6.41 o 
   4   6  11        0.31        1.16      3.08 o 
   5   6  11      414.40      424.75     13.93 o 
   6   6  11     1533.45     1553.73     26.49 o 
   7   6  11        6.84        6.03      3.90 o 
   8   6  11      537.84      557.34     14.32 o 
   9   6  11       49.86       57.00      5.75 o 
  10   6  11       29.01       25.66      6.14 o 
  -9   7  11      116.16      136.29      9.50 o 
  -8   7  11      245.23      235.46     16.61 o 
  -7   7  11      429.23      448.46     15.52 o 
  -6   7  11      515.76      505.02     16.24 o 
  -5   7  11       51.86       58.48      6.48 o 
  -4   7  11       14.13       22.01      5.15 o 
  -3   7  11        3.25        9.12      4.38 o 
  -2   7  11      135.54      118.34     15.72 o 
  -1   7  11      580.17      553.27     16.23 o 
   0   7  11       22.06       13.87      4.71 o 
   1   7  11      108.10      115.99      8.00 o 
   2   7  11        8.84       18.46      3.93 o 
   3   7  11       80.98       76.84      6.86 o 
   4   7  11      338.20      329.52     10.57 o 
   5   7  11       32.38       40.25      5.75 o 
   6   7  11       80.20       84.20      7.96 o 
   7   7  11      465.78      481.99     13.70 o 
   8   7  11      644.09      659.81     18.15 o 
  -6   8  11      141.02      131.15      9.55 o 
  -5   8  11       13.18       13.89      5.79 o 
  -4   8  11     1118.25     1162.90     28.30 o 
  -3   8  11      650.43      707.78     21.50 o 
  -2   8  11        0.57        1.18      4.61 o 
  -1   8  11      229.68      253.41     18.09 o 
   0   8  11      884.95      929.13     35.14 o 
   1   8  11      836.37      894.88     34.40 o 
   2   8  11      226.28      265.13     17.94 o 
   3   8  11       99.00      106.47     12.60 o 
   4   8  11      404.43      441.07     16.29 o 
   5   8  11      359.33      374.52     15.04 o 
 -15   0  12       12.01       14.53      8.75 o 
 -14   0  12      111.68      140.57     13.64 o 
 -13   0  12       11.62       15.57      7.56 o 
 -12   0  12      881.64      864.63     30.99 o 
 -11   0  12       36.67       33.96      7.71 o 
 -10   0  12      833.93      894.28     30.25 o 
  -9   0  12      630.20      629.30     23.43 o 
  -8   0  12        2.91        0.00      3.86 o 
  -7   0  12        0.26       10.82      4.45 o 
  -6   0  12      310.04      369.52     15.57 o 
  -5   0  12      156.33       86.70     10.68 o 
  -4   0  12     1468.29     1669.92     55.01 o 
  -3   0  12      591.78      577.77     13.07 o 
  -2   0  12     2875.89     3283.70     71.99 o 
  -1   0  12      360.44      392.09     10.13 o 
   0   0  12     6779.24     6664.76    106.65 o 
   1   0  12    13492.60    13853.26    216.39 o 
   2   0  12     6027.47     6200.24     99.83 o 
   3   0  12    13072.53    13005.51    422.45 o 
   4   0  12       59.68       36.72      6.30 o 
   5   0  12      139.16      133.31      6.67 o 
   6   0  12      227.59      231.52      8.83 o 
   7   0  12     7303.61     7244.12     93.44 o 
   8   0  12     6463.60     6354.89    111.95 o 
   9   0  12      269.10      311.40     10.95 o 
  10   0  12      855.74      857.51     24.02 o 
  11   0  12     3657.23     3757.57     75.48 o 
  12   0  12     3178.48     3234.41     59.24 o 
  13   0  12       79.62       89.49      7.48 o 
  14   0  12      160.28      165.18      9.99 o 
 -15   1  12      211.95      176.24     17.79 o 
 -14   1  12       10.12        7.77      5.03 o 
 -13   1  12      552.22      522.89     13.78 o 
 -12   1  12      901.29      855.60     17.83 o 
 -11   1  12      197.25      202.56      7.98 o 
 -10   1  12     1734.68     1713.96     28.11 o 
  -9   1  12     1909.83     1877.02     29.65 o 
  -8   1  12      188.54      207.41      7.21 o 
  -7   1  12      537.62      512.26     11.19 o 
  -6   1  12      788.78      753.41     11.77 o 
  -5   1  12     8554.87     8318.31     93.83 o 
  -4   1  12     4941.35     4630.61     53.75 o 
  -3   1  12      361.61      367.98      6.93 o 
  -2   1  12      391.63      377.22     10.74 o 
  -1   1  12     6846.87     6618.69    108.42 o 
   0   1  12    16142.74    15847.44    342.45 o 
   1   1  12       81.46       62.72      3.03 o 
   2   1  12       52.12      102.98      6.59 o 
   3   1  12     2117.85     2048.51     25.95 o 
   4   1  12     3090.92     3065.45     37.18 o 
   5   1  12       47.81       38.70      2.91 o 
   6   1  12       77.29       75.09      2.95 o 
   7   1  12     1964.51     1992.76     23.38 o 
   8   1  12      221.98      206.61      6.36 o 
   9   1  12     1198.31     1212.53     18.38 o 
  10   1  12      397.78      396.01      9.22 o 
  11   1  12      621.35      645.16     12.59 o 
  12   1  12      359.61      368.42     10.80 o 
  13   1  12        8.95       12.65      4.06 o 
  14   1  12       50.77       55.97      5.68 o 
 -15   2  12       53.32       41.00      5.78 o 
 -14   2  12      117.72      126.71      7.62 o 
 -13   2  12      153.22      146.12      7.73 o 
 -12   2  12      831.32      799.32     17.09 o 
 -11   2  12       54.26       59.64      6.04 o 
 -10   2  12      697.40      651.09     14.24 o 
  -9   2  12       32.37       27.39      6.07 o 
  -8   2  12     1850.83     1763.55     27.88 o 
  -7   2  12     8444.50     8390.54    131.07 o 
  -6   2  12      195.61      181.62      7.04 o 
  -5   2  12     1195.29     1168.57     16.47 o 
  -4   2  12     1816.81     1873.24     24.04 o 
  -3   2  12     7631.64     7563.16     76.45 o 
  -2   2  12      889.58      768.36     10.11 o 
  -1   2  12     1150.23     1178.87     14.18 o 
   0   2  12     2749.84     2599.40     28.07 o 
   1   2  12     2800.87     2820.69     34.21 o 
   2   2  12     1862.99     1733.10     22.52 o 
   3   2  12      333.49      374.33      7.53 o 
   4   2  12     3823.20     3843.12     45.73 o 
   5   2  12     4001.22     3959.16     43.84 o 
   6   2  12      641.59      631.99      8.83 o 
   7   2  12      122.60      114.01      4.96 o 
   8   2  12      958.97      916.79     17.62 o 
   9   2  12     1227.24     1255.29     22.44 o 
  10   2  12      102.74      122.15      6.36 o 
  11   2  12        7.59        8.39      3.71 o 
  12   2  12        0.06        1.06      4.27 o 
  13   2  12      338.70      352.89     45.52 o 
  14   2  12      210.88      207.63     11.01 o 
 -14   3  12      646.99      646.65     16.21 o 
 -13   3  12        6.25        6.35      4.10 o 
 -12   3  12      448.13      450.58     12.38 o 
 -11   3  12      193.17      199.92      8.07 o 
 -10   3  12      295.51      302.30      9.42 o 
  -9   3  12      850.93      797.91     16.00 o 
  -8   3  12      675.71      650.00     11.66 o 
  -7   3  12      336.04      306.18      7.34 o 
  -6   3  12      706.95      711.82     11.93 o 
  -5   3  12       25.28       34.63      2.83 o 
  -4   3  12       60.97       59.33      3.18 o 
  -3   3  12      155.30      172.05     10.67 o 
  -2   3  12      420.02      396.71      7.48 o 
  -1   3  12     1144.15     1160.95     15.97 o 
   0   3  12     1931.48     1861.59     23.54 o 
   1   3  12     1225.11     1296.19     20.46 o 
   2   3  12      344.06      319.89     10.38 o 
   3   3  12     2175.84     2088.51     39.11 o 
   4   3  12      230.86      242.76     10.60 o 
   5   3  12     4592.92     4531.08     48.07 o 
   6   3  12     3040.57     3072.64     45.04 o 
   7   3  12       42.68       38.35      7.89 o 
   8   3  12      521.84      538.33     15.92 o 
   9   3  12     1535.64     1529.66     32.24 o 
  10   3  12     1549.89     1561.18     37.81 o 
  11   3  12      763.67      749.41     20.39 o 
  12   3  12      488.51      478.83     16.02 o 
  13   3  12      932.20      948.37     32.55 o 
 -13   4  12       13.82       12.03      4.48 o 
 -12   4  12        5.06        6.54      3.91 o 
 -11   4  12       22.54       23.06      4.70 o 
 -10   4  12     1616.55     1556.90     26.50 o 
  -9   4  12     1004.12      944.55     15.70 o 
  -8   4  12      151.23      158.30      7.34 o 
  -7   4  12     4350.23     4201.48     50.87 o 
  -6   4  12     1867.08     1817.99     24.64 o 
  -5   4  12      204.61      185.64      5.77 o 
  -4   4  12     2218.04     2205.89     28.41 o 
  -3   4  12     5331.33     5395.94     62.82 o 
  -2   4  12     6949.50     6636.02     89.02 o 
  -1   4  12      602.28      597.73     17.16 o 
   0   4  12       58.00       57.11      3.79 o 
   1   4  12     3100.64     3082.81     79.26 o 
   2   4  12     2480.82     2417.90     44.56 o 
   3   4  12      185.74      188.76      8.58 o 
   4   4  12      148.65      150.59      8.90 o 
   5   4  12      210.78      213.61      7.87 o 
   6   4  12     4360.76     4213.23     51.24 o 
   7   4  12      554.32      548.70     13.28 o 
   8   4  12      277.40      277.32     16.24 o 
   9   4  12      328.02      315.27     25.21 o 
  10   4  12        1.48        0.00      4.49 o 
  11   4  12       29.33       27.26      5.91 o 
  12   4  12     1362.60     1286.92     30.36 o 
  13   4  12      123.42      142.03      9.98 o 
 -12   5  12       42.82       31.18      5.92 o 
 -11   5  12        0.47        2.47      4.70 o 
 -10   5  12       22.40       17.19      3.72 o 
  -9   5  12      683.86      669.79     13.06 o 
  -8   5  12      594.78      615.97     12.09 o 
  -7   5  12      156.49      150.40      7.12 o 
  -6   5  12      788.90      776.26     15.96 o 
  -5   5  12       43.90       48.42      4.88 o 
  -4   5  12      616.84      619.07     13.47 o 
  -3   5  12       33.44       38.56      4.02 o 
  -2   5  12       31.59       44.66      4.21 o 
  -1   5  12     2295.54     2256.76     34.36 o 
   0   5  12      462.95      473.59     14.35 o 
   1   5  12       15.00       17.42      4.30 o 
   2   5  12      359.13      367.39     13.20 o 
   3   5  12      257.21      234.57     10.16 o 
   4   5  12      120.63      101.01      5.85 o 
   5   5  12       88.28       71.33      5.35 o 
   6   5  12       11.94        8.05      2.97 o 
   7   5  12      481.91      482.16     10.93 o 
   8   5  12      215.50      187.91     10.49 o 
   9   5  12        5.70        8.69      5.26 o 
  10   5  12      117.21      124.48      8.89 o 
  11   5  12       52.96       61.27     15.20 o 
 -11   6  12        3.51        8.60      7.27 o 
 -10   6  12      482.30      507.48     16.69 o 
  -9   6  12      743.98      780.31     34.03 o 
  -8   6  12        0.28        0.00      4.77 o 
  -7   6  12      153.02      168.08      9.31 o 
  -6   6  12      318.00      336.91     10.34 o 
  -5   6  12      582.69      563.96     13.45 o 
  -4   6  12        1.32        0.00      3.14 o 
  -3   6  12      462.23      441.13     11.36 o 
  -2   6  12     1084.68     1061.13     19.80 o 
  -1   6  12       96.46      108.43      5.97 o 
   0   6  12       95.88      106.15      8.30 o 
   1   6  12     1242.54     1143.47     48.78 o 
   2   6  12      194.32      209.32     10.11 o 
   3   6  12       14.83       13.26      3.22 o 
   4   6  12       22.80       29.77      6.11 o 
   5   6  12      526.15      509.04     13.31 o 
   6   6  12      254.70      250.93      8.11 o 
   7   6  12       95.72       95.80      6.58 o 
   8   6  12       46.87       43.65     10.38 o 
   9   6  12       85.18       81.36      8.23 o 
  10   6  12        0.80        0.00      5.41 o 
  -8   7  12       67.26       77.20      8.97 o 
  -7   7  12      369.14      369.38     14.12 o 
  -6   7  12       72.69       85.00      7.62 o 
  -5   7  12      198.97      200.18     19.42 o 
  -4   7  12      430.08      450.84     14.94 o 
  -3   7  12      178.49      183.56      9.47 o 
  -2   7  12        2.61        0.00      3.92 o 
  -1   7  12      131.51      132.82      8.75 o 
   0   7  12       20.11       25.17      5.34 o 
   1   7  12       47.27       45.47      6.14 o 
   2   7  12       83.13       80.43      5.92 o 
   3   7  12      238.95      267.47     11.63 o 
   4   7  12      187.53      207.67      8.85 o 
   5   7  12      109.01       93.47      6.58 o 
   6   7  12       13.74        8.78      5.29 o 
   7   7  12        1.78        0.00      4.17 o 
   8   7  12        1.03        0.00      5.19 o 
  -5   8  12      376.36      420.01     15.52 o 
  -4   8  12       24.24       34.24      6.51 o 
  -3   8  12      171.97      159.85     15.57 o 
  -2   8  12       35.98       27.14      9.93 o 
  -1   8  12       51.25       44.19     10.38 o 
   0   8  12      139.60      163.11     14.98 o 
   1   8  12       18.73       10.38      8.75 o 
   2   8  12      114.81      121.74     13.49 o 
   3   8  12      113.57      126.04     13.64 o 
   4   8  12       11.82        9.61      4.96 o 
 -15   1  13        2.99        3.59      5.64 o 
 -14   1  13        6.01        6.80      5.47 o 
 -13   1  13      123.27      119.93      9.79 o 
 -12   1  13      317.26      310.70     10.33 o 
 -11   1  13       16.32       14.57      3.91 o 
 -10   1  13     1088.90     1027.81     19.55 o 
  -9   1  13        1.22        0.00      3.80 o 
  -8   1  13      201.11      191.59      7.38 o 
  -7   1  13       81.23       72.13      4.50 o 
  -6   1  13       74.91       75.45      4.96 o 
  -5   1  13       76.86       64.75      3.16 o 
  -4   1  13        0.74        1.90      1.78 o 
  -3   1  13       15.04       22.64      2.06 o 
  -2   1  13        0.38       11.63      1.51 o 
  -1   1  13     1831.97     1735.53     38.34 o 
   0   1  13     1322.23     1009.59     23.39 o 
   1   1  13      132.17      147.86      4.61 o 
   2   1  13     4718.27     4574.31     85.46 o 
   3   1  13     4323.35     4185.75     63.03 o 
   4   1  13      845.58      765.92     12.27 o 
   5   1  13      287.45      304.51      8.37 o 
   6   1  13      601.13      565.91      8.32 o 
   7   1  13     3458.29     3379.40     33.26 o 
   8   1  13     1840.93     1818.43     22.22 o 
   9   1  13      121.59      113.94      5.16 o 
  10   1  13     1886.90     1912.59     26.80 o 
  11   1  13     1382.53     1353.00     24.38 o 
  12   1  13      137.88      128.17      6.87 o 
  13   1  13       90.15       90.89      6.31 o 
  14   1  13      197.79      208.92      9.13 o 
 -14   2  13       24.80       26.94      5.24 o 
 -13   2  13      828.40      819.75     18.09 o 
 -12   2  13      371.53      345.20     16.43 o 
 -11   2  13      914.13      858.11     17.69 o 
 -10   2  13      828.28      793.93     16.46 o 
  -9   2  13       41.45       33.86      5.44 o 
  -8   2  13     1202.69     1221.95     21.37 o 
  -7   2  13       50.38       43.04      3.96 o 
  -6   2  13     5757.23     5540.76     64.51 o 
  -5   2  13     1596.48     1590.55     21.39 o 
  -4   2  13      153.98      141.05      4.63 o 
  -3   2  13     2214.43     2149.02     27.09 o 
  -2   2  13     6260.41     5975.58     61.22 o 
  -1   2  13     2027.73     2100.08     23.44 o 
   0   2  13      332.72      376.04      7.41 o 
   1   2  13        2.71        6.72      2.93 o 
   2   2  13     3554.77     3425.75     49.94 o 
   3   2  13     6434.06     6304.83     72.47 o 
   4   2  13       40.69       43.13      4.42 o 
   5   2  13     5024.47     4928.55     50.83 o 
   6   2  13      986.53      985.03     15.71 o 
   7   2  13      181.16      178.34      6.03 o 
   8   2  13        1.20        1.38      2.43 o 
   9   2  13      165.34      167.51      7.21 o 
  10   2  13     1206.98     1198.69     22.42 o 
  11   2  13      183.30      171.68      7.75 o 
  12   2  13      481.22      490.59     43.45 o 
  13   2  13      555.49      547.71     17.44 o 
  14   2  13       19.66       23.08      9.12 o 
 -14   3  13      152.96      170.94      9.71 o 
 -13   3  13      128.22      147.88      7.95 o 
 -12   3  13        1.93        1.87      3.56 o 
 -11   3  13       22.41       18.43      4.22 o 
 -10   3  13      466.34      474.40     12.10 o 
  -9   3  13     1048.51     1039.49     19.40 o 
  -8   3  13        4.63        0.30      2.91 o 
  -7   3  13      925.02      940.98     14.93 o 
  -6   3  13      318.20      297.89      7.94 o 
  -5   3  13     2342.17     2336.31     29.86 o 
  -4   3  13      705.75      683.92     11.69 o 
  -3   3  13        1.04        2.65      2.08 o 
  -2   3  13     1918.40     1904.90     24.54 o 
  -1   3  13      162.46      141.63      4.38 o 
   0   3  13       74.68       75.05      4.43 o 
   1   3  13     1659.94     1685.72     25.76 o 
   2   3  13      143.72      138.98      7.50 o 
   3   3  13     1264.72     1148.32     24.69 o 
   4   3  13      168.81      171.94      8.65 o 
   5   3  13       29.35       36.42      5.14 o 
   6   3  13       27.53       28.83      4.10 o 
   7   3  13       31.03       28.16      4.05 o 
   8   3  13      430.34      437.78     11.71 o 
   9   3  13       28.70       36.32      5.66 o 
  10   3  13      259.30      263.64     11.29 o 
  11   3  13      201.06      215.53     10.58 o 
  12   3  13       47.84       57.49      6.91 o 
  13   3  13        5.57        2.09      4.88 o 
 -13   4  13        2.77        1.46      4.01 o 
 -12   4  13      339.62      351.72     11.24 o 
 -11   4  13      633.76      649.00     15.17 o 
 -10   4  13       69.01       92.97      8.60 o 
  -9   4  13       73.36       83.86      7.60 o 
  -8   4  13       10.99       11.95      4.03 o 
  -7   4  13       30.15       50.01      3.86 o 
  -6   4  13        5.76        8.79      3.10 o 
  -5   4  13       86.61      105.89      4.63 o 
  -4   4  13      105.94      106.47      6.91 o 
  -3   4  13       34.42       43.02      3.86 o 
  -2   4  13     1063.43     1070.74     18.59 o 
  -1   4  13      114.74      118.39      8.30 o 
   0   4  13       34.98       43.31      5.14 o 
   1   4  13      671.64      646.82     17.01 o 
   2   4  13     1462.01     1395.31     29.20 o 
   3   4  13       15.85       15.40      4.40 o 
   4   4  13     1168.04     1198.05     27.73 o 
   5   4  13      862.42      790.55     16.48 o 
   6   4  13      457.16      487.15     12.37 o 
   7   4  13        4.69        6.86      3.48 o 
   8   4  13     1092.99     1150.48     27.06 o 
   9   4  13      526.66      498.25     21.65 o 
  10   4  13       42.20       66.56     17.13 o 
  11   4  13        9.27       11.46      5.52 o 
  12   4  13      808.96      810.69     31.66 o 
 -12   5  13       41.77       50.69      6.71 o 
 -11   5  13      800.58      831.76     28.02 o 
 -10   5  13      762.60      821.84     17.50 o 
  -9   5  13      490.85      482.18     10.87 o 
  -8   5  13     1649.87     1708.39     28.88 o 
  -7   5  13      794.29      812.09     16.84 o 
  -6   5  13      489.22      506.84     13.28 o 
  -5   5  13        2.26        1.73      3.22 o 
  -4   5  13     3543.41     3593.20     52.54 o 
  -3   5  13     2571.83     2616.95     39.35 o 
  -2   5  13      408.32      427.99     11.97 o 
  -1   5  13        3.54        1.24      4.30 o 
   0   5  13     3545.91     3519.46     62.70 o 
   1   5  13     5198.66     5057.98     86.43 o 
   2   5  13      242.43      236.93     10.43 o 
   3   5  13      555.47      547.49     16.03 o 
   4   5  13       74.00       83.75      5.62 o 
   5   5  13     1838.89     1747.21     29.39 o 
   6   5  13     1885.08     1788.85     33.31 o 
   7   5  13      257.23      257.18     13.41 o 
   8   5  13     1231.38     1327.30     30.78 o 
   9   5  13      271.31      281.87     12.92 o 
  10   5  13      111.84      110.66      8.68 o 
  11   5  13      117.38      115.82     15.64 o 
 -10   6  13       20.23       35.64      6.39 o 
  -9   6  13       73.87       95.23     19.28 o 
  -8   6  13       23.59       15.88      5.63 o 
  -7   6  13      713.02      762.41     23.43 o 
  -6   6  13     1003.93      996.96     19.80 o 
  -5   6  13      430.46      441.50     12.50 o 
  -4   6  13      202.65      206.89      8.45 o 
  -3   6  13      197.15      186.86      7.62 o 
  -2   6  13      698.27      708.59     19.39 o 
  -1   6  13      996.90     1015.03     34.18 o 
   0   6  13        1.48       10.00      4.66 o 
   1   6  13      784.98      717.23     19.60 o 
   2   6  13      100.57      102.81      7.55 o 
   3   6  13       89.60      112.67      8.02 o 
   4   6  13      311.24      288.65     10.01 o 
   5   6  13        7.06        9.16      3.94 o 
   6   6  13       50.84       66.38      6.73 o 
   7   6  13      596.63      628.13     19.59 o 
   8   6  13      142.86      155.80     10.42 o 
   9   6  13       73.24       71.12      8.02 o 
  -8   7  13       89.86       82.06      8.01 o 
  -7   7  13      413.94      406.96     14.74 o 
  -6   7  13      562.85      613.55     18.41 o 
  -5   7  13      326.04      318.31     25.58 o 
  -4   7  13       19.18       21.57      5.23 o 
  -3   7  13      176.52      171.26     14.83 o 
  -2   7  13       59.10       48.59      6.61 o 
  -1   7  13       96.21       88.19      7.65 o 
   0   7  13      287.32      298.30     12.63 o 
   1   7  13       71.94       58.90      6.73 o 
   2   7  13      125.99      141.10      7.42 o 
   3   7  13        7.59        8.53      4.07 o 
   4   7  13       95.06      104.62      6.89 o 
   5   7  13        2.54        3.18      4.06 o 
   6   7  13      400.47      422.60     12.89 o 
   7   7  13       18.40        9.03     12.23 o 
  -4   8  13       31.43       46.86     11.57 o 
  -3   8  13      207.88      220.79     18.09 o 
  -2   8  13     1311.72     1350.10     46.56 o 
  -1   8  13      749.41      770.77     31.73 o 
   0   8  13       40.48       36.77      9.49 o 
   1   8  13       79.43       73.10     11.71 o 
   2   8  13      508.48      559.02     26.54 o 
   3   8  13     1232.65     1221.94     24.35 o 
 -14   0  14      236.22      222.57     16.90 o 
 -13   0  14      202.35      232.65     16.46 o 
 -12   0  14      638.83      582.45     24.91 o 
 -11   0  14     2236.67     2217.54     61.09 o 
 -10   0  14     4270.20     4296.74    104.98 o 
  -9   0  14        6.45       19.72      6.23 o 
  -8   0  14      923.71      928.09     30.55 o 
  -7   0  14      222.88      226.13     13.20 o 
  -6   0  14      344.01      392.65     17.35 o 
  -5   0  14     4207.28     4212.52     99.94 o 
  -4   0  14      318.62      342.54     20.91 o 
  -3   0  14      695.04      748.77     41.07 o 
  -2   0  14     1041.25     1053.18     43.22 o 
  -1   0  14      203.00      219.83     10.97 o 
   0   0  14       16.45       22.19      3.56 o 
   1   0  14     1525.61     1615.54     30.25 o 
   2   0  14     2374.90     2338.50     43.30 o 
   3   0  14      210.79      210.19     10.75 o 
   4   0  14     6121.65     6147.13    100.40 o 
   5   0  14      617.24      652.39     16.15 o 
   6   0  14      160.93      155.97      6.14 o 
   7   0  14      215.45      206.92      7.10 o 
   8   0  14      113.55      115.39      7.08 o 
   9   0  14     5620.50     5630.25     94.81 o 
  10   0  14     4849.45     4796.77     82.61 o 
  11   0  14      257.33      245.37     11.18 o 
  12   0  14      277.16      254.67     24.91 o 
  13   0  14      363.61      378.33     14.24 o 
  14   0  14     1132.04     1078.15     38.11 o 
 -14   1  14      169.90      185.99     11.21 o 
 -13   1  14      127.56      114.04      8.96 o 
 -12   1  14      313.58      333.32     13.26 o 
 -11   1  14      430.89      428.77     11.76 o 
 -10   1  14       85.70       86.77      6.37 o 
  -9   1  14       50.44       57.59      4.69 o 
  -8   1  14     1709.00     1602.33     26.28 o 
  -7   1  14      854.09      822.49     19.08 o 
  -6   1  14      447.66      459.35     10.48 o 
  -5   1  14      419.68      400.87      7.88 o 
  -4   1  14      430.02      401.53     10.10 o 
  -3   1  14     6886.71     6711.31     76.56 o 
  -2   1  14      953.04      899.73     18.79 o 
  -1   1  14     3481.27     3557.90     68.60 o 
   0   1  14      537.64      483.98     11.84 o 
   1   1  14     6040.84     5815.67     98.45 o 
   2   1  14    14172.69    13703.09    279.73 o 
   3   1  14        3.59       11.20      2.24 o 
   4   1  14     1337.19     1255.27     20.87 o 
   5   1  14     2602.56     2598.38     32.87 o 
   6   1  14     1091.13     1091.75     13.35 o 
   7   1  14      689.64      675.73      9.79 o 
   8   1  14       40.49       50.28      5.36 o 
   9   1  14      947.76      907.28     17.12 o 
  10   1  14     1095.20     1065.31     20.44 o 
  11   1  14      339.59      322.98     10.28 o 
  12   1  14       39.21       40.45      4.91 o 
  13   1  14      325.43      337.36     11.15 o 
  14   1  14       52.46       65.13      6.13 o 
 -14   2  14       69.69       60.21      7.02 o 
 -13   2  14        3.29        4.76      4.05 o 
 -12   2  14       17.39       13.44      4.20 o 
 -11   2  14       39.62       39.30      6.53 o 
 -10   2  14      235.33      230.92     10.60 o 
  -9   2  14      836.18      823.51     16.75 o 
  -8   2  14      102.96       73.81      5.03 o 
  -7   2  14       26.43       31.56      3.81 o 
  -6   2  14      451.77      455.62      9.09 o 
  -5   2  14     3873.74     3778.41     45.47 o 
  -4   2  14      111.15      125.50      5.20 o 
  -3   2  14       29.04       30.92      2.64 o 
  -2   2  14      706.94      684.71      9.69 o 
  -1   2  14     1994.39     1910.38     24.76 o 
   0   2  14     3655.76     3584.30     43.07 o 
   1   2  14      159.09      178.96      5.37 o 
   2   2  14      262.48      266.92      6.57 o 
   3   2  14     1191.45     1224.11     17.61 o 
   4   2  14     2053.00     2028.39     26.63 o 
   5   2  14      331.59      312.00     11.39 o 
   6   2  14      490.23      520.81     10.54 o 
   7   2  14      620.29      629.56     12.03 o 
   8   2  14      368.07      380.04     12.91 o 
   9   2  14      391.89      391.10     11.05 o 
  10   2  14       13.83       11.84      3.84 o 
  11   2  14       62.93       67.78      7.24 o 
  12   2  14       26.41       27.39      5.74 o 
  13   2  14        5.43        0.86     11.79 o 
 -13   3  14     1702.59     1686.96     39.21 o 
 -12   3  14      332.17      344.79     11.21 o 
 -11   3  14       37.25       41.47      5.05 o 
 -10   3  14       25.25       20.46      3.97 o 
  -9   3  14      369.58      398.83     10.95 o 
  -8   3  14     3623.06     3542.34     50.87 o 
  -7   3  14      118.83      126.41      5.33 o 
  -6   3  14     1930.10     1933.22     25.89 o 
  -5   3  14      177.45      174.73      5.48 o 
  -4   3  14       36.80       34.64      2.96 o 
  -3   3  14      606.77      640.57     10.86 o 
  -2   3  14      693.39      704.03     13.78 o 
  -1   3  14      558.67      537.71     11.48 o 
   0   3  14      123.87      109.04      5.14 o 
   1   3  14     1128.40     1083.15     23.69 o 
   2   3  14       63.32       58.83      4.96 o 
   3   3  14        1.17        1.58      2.49 o 
   4   3  14      927.25      939.10     18.01 o 
   5   3  14      602.19      607.54     13.66 o 
   6   3  14      260.59      260.51     10.35 o 
   7   3  14     1312.60     1361.79     24.02 o 
   8   3  14      196.39      198.06      8.01 o 
   9   3  14      114.52      113.46      8.13 o 
  10   3  14       54.51       59.07      7.34 o 
  11   3  14      555.06      528.13     17.10 o 
  12   3  14      436.04      483.58     16.70 o 
  13   3  14       46.16       58.11      7.09 o 
 -12   4  14       38.66       37.16      5.30 o 
 -11   4  14      121.32      124.74      7.12 o 
 -10   4  14       96.24       86.04      6.06 o 
  -9   4  14     1385.83     1355.72     24.01 o 
  -8   4  14     3102.40     3046.60     39.07 o 
  -7   4  14      112.97      111.74      6.21 o 
  -6   4  14      290.62      285.69     13.93 o 
  -5   4  14     5175.72     5119.04     60.71 o 
  -4   4  14     1024.69     1021.53     15.70 o 
  -3   4  14       77.80       84.54      7.27 o 
  -2   4  14        4.55        6.98      3.72 o 
  -1   4  14     4955.97     4839.66     82.51 o 
   0   4  14     5972.25     5546.80    149.17 o 
   1   4  14       46.01       37.50      5.45 o 
   2   4  14      731.92      694.42     18.29 o 
   3   4  14      806.41      809.58     20.33 o 
   4   4  14     1552.08     1447.74     30.88 o 
   5   4  14      688.93      649.92     14.91 o 
   6   4  14      209.56      198.65      8.12 o 
   7   4  14     1551.19     1547.38     27.02 o 
   8   4  14     1410.01     1365.87     24.95 o 
   9   4  14      379.82      351.19     27.28 o 
  10   4  14      185.65      162.13     10.01 o 
  11   4  14      156.56      146.02      9.79 o 
  12   4  14       48.29       61.42      8.16 o 
 -11   5  14       12.80       13.33      4.50 o 
 -10   5  14      135.47      148.98      7.70 o 
  -9   5  14       21.63       19.94      4.44 o 
  -8   5  14      296.08      287.44      9.83 o 
  -7   5  14       84.65      102.54      6.15 o 
  -6   5  14       59.90       63.14      5.18 o 
  -5   5  14       88.32       98.07      5.73 o 
  -4   5  14       71.60       86.56      5.34 o 
  -3   5  14       42.81       41.13      5.85 o 
  -2   5  14      356.38      386.86     21.35 o 
  -1   5  14       20.90       25.19      5.63 o 
   0   5  14      210.37      207.10     10.07 o 
   1   5  14     1527.92     1464.90     31.24 o 
   2   5  14       60.47       49.52      6.08 o 
   3   5  14      171.52      135.25     10.97 o 
   4   5  14       12.49        2.41      4.39 o 
   5   5  14        5.43        9.02      4.06 o 
   6   5  14      845.02      832.12     18.16 o 
   7   5  14       34.22       31.97      6.10 o 
   8   5  14      330.88      329.83     14.61 o 
   9   5  14      142.10      141.47      9.63 o 
  10   5  14       34.37       28.09      6.50 o 
 -10   6  14        8.17       18.39      8.01 o 
  -9   6  14      279.97      280.26     13.72 o 
  -8   6  14      367.34      419.94     26.25 o 
  -7   6  14      324.91      333.64     10.73 o 
  -6   6  14       32.01       41.44      5.02 o 
  -5   6  14      680.49      693.35     15.55 o 
  -4   6  14     1062.58     1048.34     33.36 o 
  -3   6  14       48.44       48.74      6.34 o 
  -2   6  14        4.53        0.00      3.86 o 
  -1   6  14     1220.56     1155.69     43.15 o 
   0   6  14     1042.79     1051.58     25.48 o 
   1   6  14       13.32        9.82      4.91 o 
   2   6  14      277.97      280.99     12.90 o 
   3   6  14      424.37      419.96     14.70 o 
   4   6  14      521.03      517.30     13.73 o 
   5   6  14        4.24        0.00      3.80 o 
   6   6  14      154.98      153.51      8.26 o 
   7   6  14      220.08      226.17     11.77 o 
   8   6  14       21.88       23.16     13.12 o 
   9   6  14       23.97       28.44      6.78 o 
  -7   7  14       59.83       50.68      6.97 o 
  -6   7  14      633.11      635.31     19.80 o 
  -5   7  14       97.71      117.14     13.49 o 
  -4   7  14       25.61       23.87      9.05 o 
  -3   7  14      443.24      448.25     22.69 o 
  -2   7  14      138.75      135.62      9.17 o 
  -1   7  14        0.26        0.00      6.75 o 
   0   7  14        0.84        1.48      4.70 o 
   1   7  14      223.82      236.25     11.37 o 
   2   7  14      217.15      223.12     11.48 o 
   3   7  14       14.05       14.81      4.39 o 
   4   7  14      247.37      266.19     10.27 o 
   5   7  14      563.72      616.56     21.60 o 
   6   7  14       12.29       14.58      4.90 o 
  -2   8  14      127.43      117.44     14.23 o 
  -1   8  14       17.77       10.08      9.34 o 
   0   8  14        0.67        3.41      8.30 o 
   1   8  14      244.81      256.67     18.54 o 
 -14   1  15       14.19       15.47      6.33 o 
 -13   1  15       17.09       23.58      6.08 o 
 -12   1  15      702.48      676.78     19.76 o 
 -11   1  15      908.28      938.83     23.59 o 
 -10   1  15        7.86        9.37      4.66 o 
  -9   1  15      726.94      695.67     15.05 o 
  -8   1  15      866.38      798.75     16.12 o 
  -7   1  15       94.92      105.70      5.67 o 
  -6   1  15       43.37       49.99      5.07 o 
  -5   1  15       81.79       73.35      5.86 o 
  -4   1  15      469.37      457.73     10.31 o 
  -3   1  15        2.78        2.02      2.77 o 
  -2   1  15       39.08       51.78      3.13 o 
  -1   1  15     2347.82     2282.88     28.96 o 
   0   1  15      184.54      190.32      9.87 o 
   1   1  15     2464.31     2406.85     39.38 o 
   2   1  15       88.69       95.88      7.18 o 
   3   1  15      508.90      495.30      9.42 o 
   4   1  15      381.73      358.52     12.65 o 
   5   1  15       45.68       45.98      3.49 o 
   6   1  15      488.50      454.58      9.39 o 
   7   1  15        0.57        0.56      2.04 o 
   8   1  15      256.56      256.70      6.57 o 
   9   1  15      533.25      529.30     14.17 o 
  10   1  15       36.60       38.81      4.53 o 
  11   1  15      267.69      282.95      9.80 o 
  12   1  15      156.75      143.24      7.58 o 
  13   1  15        4.19        0.00      3.78 o 
 -14   2  15       30.80       21.79      8.07 o 
 -13   2  15      271.83      276.75     10.57 o 
 -12   2  15      579.42      553.73     14.32 o 
 -11   2  15      314.01      330.27     10.58 o 
 -10   2  15        8.19        1.04      3.39 o 
  -9   2  15      173.79      192.03      7.77 o 
  -8   2  15      385.33      359.34     10.11 o 
  -7   2  15       98.66       97.01      7.09 o 
  -6   2  15     1757.12     1703.99     29.86 o 
  -5   2  15        6.20       12.02      2.65 o 
  -4   2  15     7199.54     7126.35     81.84 o 
  -3   2  15     1063.86     1051.96     18.45 o 
  -2   2  15      275.43      279.42      6.56 o 
  -1   2  15      737.49      742.08     15.35 o 
   0   2  15      725.78      740.18     12.18 o 
   1   2  15     2385.82     2277.40     29.29 o 
   2   2  15      471.05      468.51      9.19 o 
   3   2  15      238.03      225.57      6.22 o 
   4   2  15     4375.17     4341.89     52.06 o 
   5   2  15       61.68       66.74      4.73 o 
   6   2  15      197.99      198.56      6.55 o 
   7   2  15      518.62      512.42     10.83 o 
   8   2  15      360.54      371.43      9.16 o 
   9   2  15       15.03       12.91      3.46 o 
  10   2  15       32.84       33.36      4.45 o 
  11   2  15      181.68      189.57      8.43 o 
  12   2  15      498.82      463.19     13.18 o 
  13   2  15       27.72       23.89      6.05 o 
 -13   3  15      153.51      132.99      8.77 o 
 -12   3  15       95.37       93.51      6.79 o 
 -11   3  15       56.23       52.44      5.47 o 
 -10   3  15      264.36      271.32      9.47 o 
  -9   3  15      462.52      493.49     12.55 o 
  -8   3  15       56.30       48.81      4.75 o 
  -7   3  15      878.00      852.44     19.67 o 
  -6   3  15      235.49      252.48      6.99 o 
  -5   3  15       41.99       47.42      3.39 o 
  -4   3  15      322.36      331.07      7.60 o 
  -3   3  15       59.81       52.30      4.22 o 
  -2   3  15       33.04       36.06      3.83 o 
  -1   3  15       12.64       12.09      3.04 o 
   0   3  15     1027.57      979.70     22.42 o 
   1   3  15       39.08       48.17      4.05 o 
   2   3  15      941.01      980.87     18.33 o 
   3   3  15      615.53      633.10     13.93 o 
   4   3  15      194.30      182.03      7.39 o 
   5   3  15      308.63      299.18     13.62 o 
   6   3  15       41.98       44.69      4.00 o 
   7   3  15      126.74      124.48      6.77 o 
   8   3  15      437.03      423.72     11.83 o 
   9   3  15        1.47        1.44      4.56 o 
  10   3  15       68.63       72.18      7.30 o 
  11   3  15        1.32        0.13      4.59 o 
  12   3  15        1.22        0.00      4.41 o 
 -12   4  15       51.58       53.37      6.29 o 
 -11   4  15      107.34      102.07      6.77 o 
 -10   4  15      324.46      327.98     10.72 o 
  -9   4  15     1115.71     1113.55     21.15 o 
  -8   4  15       10.29       13.36      3.93 o 
  -7   4  15      230.31      243.72      7.42 o 
  -6   4  15       22.84       19.46      3.16 o 
  -5   4  15     1129.76     1160.74     30.65 o 
  -4   4  15       29.15       29.60      5.78 o 
  -3   4  15      941.84      933.85     22.30 o 
  -2   4  15      105.28      112.28      7.86 o 
  -1   4  15      157.09      163.76     21.50 o 
   0   4  15       29.61       37.08      5.61 o 
   1   4  15      176.79      159.45     13.64 o 
   2   4  15       97.69      105.62      7.63 o 
   3   4  15      178.24      176.28      9.36 o 
   4   4  15      116.59      113.31      7.86 o 
   5   4  15      532.89      525.49     13.31 o 
   6   4  15      181.22      206.43     13.66 o 
   7   4  15       27.25       28.22      4.98 o 
   8   4  15       22.54       28.56      4.75 o 
   9   4  15      114.12      133.96      9.19 o 
  10   4  15      854.52      850.46     23.22 o 
  11   4  15      307.85      332.70     14.16 o 
 -11   5  15        0.64        1.45      3.99 o 
 -10   5  15       85.24       79.83      7.66 o 
  -9   5  15     1024.27     1093.31     26.45 o 
  -8   5  15       50.21       35.67      4.88 o 
  -7   5  15     1631.71     1722.22     33.01 o 
  -6   5  15     2388.12     2368.22     37.17 o 
  -5   5  15      334.77      340.85     13.13 o 
  -4   5  15      265.65      264.19     11.48 o 
  -3   5  15        7.66        8.58      4.66 o 
  -2   5  15     4958.28     4895.66     84.82 o 
  -1   5  15     2237.08     2157.32     42.57 o 
   0   5  15       20.22       26.01      5.45 o 
   1   5  15     1612.15     1643.93     34.65 o 
   2   5  15     3276.49     3242.04     59.61 o 
   3   5  15     1452.68     1429.12     31.55 o 
   4   5  15      188.44      147.08      9.21 o 
   5   5  15     1090.95     1082.85     21.63 o 
   6   5  15     2584.38     2592.89     41.13 o 
   7   5  15     1482.75     1531.81     27.93 o 
   8   5  15      456.25      434.51     13.01 o 
   9   5  15      239.38      249.95     12.46 o 
  10   5  15      913.35      952.74     25.77 o 
  -9   6  15      242.48      264.31     13.27 o 
  -8   6  15      166.79      182.68      8.70 o 
  -7   6  15        0.13        0.00      3.88 o 
  -6   6  15      161.89      177.05     16.98 o 
  -5   6  15      193.05      197.85     10.97 o 
  -4   6  15       32.00       32.93      6.18 o 
  -3   6  15       17.96       22.19      5.60 o 
  -2   6  15        0.04        0.00      4.03 o 
  -1   6  15       21.74       21.54      5.51 o 
   0   6  15     1656.13     1613.02     34.91 o 
   1   6  15      434.43      420.35     33.29 o 
   2   6  15      114.80      128.47      8.86 o 
   3   6  15        1.34        6.45      4.61 o 
   4   6  15      256.13      259.55      9.88 o 
   5   6  15      757.13      753.96     17.79 o 
   6   6  15      678.23      691.35     17.57 o 
   7   6  15      116.37      117.48      7.76 o 
   8   6  15      170.32      179.16     11.57 o 
  -6   7  15        2.93        2.08      8.75 o 
  -5   7  15      745.58      748.97     31.14 o 
  -4   7  15       25.92       19.28      8.45 o 
  -3   7  15       71.32       93.66      8.49 o 
  -2   7  15      118.09      123.19     10.38 o 
  -1   7  15       47.31       43.11     11.79 o 
   0   7  15      296.03      295.61     13.13 o 
   1   7  15        8.93       19.72      5.87 o 
   2   7  15        8.43        1.65      5.18 o 
   3   7  15       38.40       42.92      5.62 o 
   4   7  15       13.00        8.53      4.74 o 
   5   7  15       90.31      107.33      8.78 o 
 -14   0  16      116.02      127.52     14.53 o 
 -13   0  16     2453.49     2475.26     69.99 o 
 -12   0  16      794.82      872.63     33.21 o 
 -11   0  16       60.21       59.61      9.64 o 
 -10   0  16      813.59      833.49     30.99 o 
  -9   0  16     7131.44     6961.94    161.92 o 
  -8   0  16     3457.54     3534.43     88.52 o 
  -7   0  16      112.18      108.99     10.38 o 
  -6   0  16     1610.31     1541.68     44.48 o 
  -5   0  16      974.91      982.66     32.03 o 
  -4   0  16     7852.49     7601.63    172.75 o 
  -3   0  16     4787.26     4937.46    148.95 o 
  -2   0  16     2805.90     2941.51     59.61 o 
  -1   0  16     8326.86     8535.26    136.86 o 
   0   0  16       13.93       18.60      4.30 o 
   1   0  16      662.71      639.13     15.65 o 
   2   0  16     2392.58     2383.74     61.98 o 
   3   0  16      775.08      746.04     33.88 o 
   4   0  16     1448.37     1362.62     27.73 o 
   5   0  16      793.23      784.41     18.87 o 
   6   0  16      781.91      807.88     19.63 o 
   7   0  16        7.58        6.31      3.83 o 
   8   0  16      515.98      524.49     12.51 o 
   9   0  16      469.50      436.38     18.98 o 
  10   0  16      925.31      947.77     54.57 o 
  11   0  16     1121.72     1149.99     61.31 o 
  12   0  16      135.60      138.57      9.86 o 
  13   0  16      250.94      259.49     17.05 o 
 -13   1  16      190.15      184.62     14.83 o 
 -12   1  16      495.47      480.46     16.72 o 
 -11   1  16      259.16      284.63     12.74 o 
 -10   1  16     1148.43     1100.44     26.21 o 
  -9   1  16        1.21        5.29      4.55 o 
  -8   1  16       70.85       68.03      6.50 o 
  -7   1  16      261.35      281.89     11.16 o 
  -6   1  16     1507.79     1509.44     31.24 o 
  -5   1  16     3349.19     3332.79     75.48 o 
  -4   1  16      367.43      374.80      9.44 o 
  -3   1  16      250.36      223.72      7.17 o 
  -2   1  16     1385.36     1388.29     20.57 o 
  -1   1  16     6244.76     6310.64     72.87 o 
   0   1  16     2780.00     2827.80     35.23 o 
   1   1  16      232.05      241.60      6.33 o 
   2   1  16       52.90       43.04      3.20 o 
   3   1  16     2600.57     2541.16     45.03 o 
   4   1  16     3312.31     3214.19     39.93 o 
   5   1  16        4.41        5.55      2.30 o 
   6   1  16      974.00      960.58     12.88 o 
   7   1  16      476.53      466.82      8.07 o 
   8   1  16      873.27      865.34     13.49 o 
   9   1  16      898.60      871.00     18.01 o 
  10   1  16       28.28       36.67      4.65 o 
  11   1  16      610.00      595.36     14.89 o 
  12   1  16      127.90      125.56      7.32 o 
  13   1  16       15.15       15.24      4.36 o 
 -13   2  16       60.63       58.13      6.40 o 
 -12   2  16      144.98      130.29      7.52 o 
 -11   2  16       39.68       45.58      5.24 o 
 -10   2  16       33.21       37.18      4.78 o 
  -9   2  16       61.16       59.64      5.14 o 
  -8   2  16       41.30       46.75      8.43 o 
  -7   2  16       80.97       94.60     14.64 o 
  -6   2  16      575.22      589.66     13.07 o 
  -5   2  16      813.86      843.73     13.74 o 
  -4   2  16     1008.63     1018.22     18.37 o 
  -3   2  16      508.81      507.74     11.61 o 
  -2   2  16     1264.11     1290.14     24.52 o 
  -1   2  16      163.80      162.25      7.90 o 
   0   2  16       78.24       71.49      3.81 o 
   1   2  16     2089.70     2125.96     35.49 o 
   2   2  16     1542.97     1538.69     25.83 o 
   3   2  16       13.99       16.31      2.72 o 
   4   2  16      409.47      407.87      8.95 o 
   5   2  16      859.10      862.72     17.02 o 
   6   2  16     2173.21     2075.62     28.48 o 
   7   2  16      146.39      141.84      6.23 o 
   8   2  16      100.17      112.87      5.47 o 
   9   2  16      121.63      128.13      6.94 o 
  10   2  16       29.28       33.85      4.67 o 
  11   2  16      331.63      316.63     13.72 o 
  12   2  16       18.84       16.12      4.55 o 
 -12   3  16      137.25      161.13      8.43 o 
 -11   3  16     1541.54     1519.21     27.35 o 
 -10   3  16      642.05      603.66     18.87 o 
  -9   3  16       28.49       31.13      4.59 o 
  -8   3  16      271.35      303.56      9.73 o 
  -7   3  16     1897.87     2002.38     31.87 o 
  -6   3  16     1513.62     1560.26     22.30 o 
  -5   3  16      295.77      288.07      8.92 o 
  -4   3  16     2223.34     2209.74     37.93 o 
  -3   3  16     2081.23     2117.95     32.56 o 
  -2   3  16     1482.98     1452.09     24.07 o 
  -1   3  16     1729.19     1662.94     26.84 o 
   0   3  16       62.02       65.85      4.62 o 
   1   3  16     2395.90     2320.02     35.78 o 
   2   3  16       42.96       46.95      4.35 o 
   3   3  16      945.05      938.65     18.34 o 
   4   3  16        1.15        2.51      3.57 o 
   5   3  16       48.77       53.34      7.33 o 
   6   3  16      147.26      151.60      8.70 o 
   7   3  16       80.87       87.03      8.67 o 
   8   3  16      158.82      166.67     12.55 o 
   9   3  16      215.70      220.54     10.85 o 
  10   3  16       41.49       56.59     18.16 o 
  11   3  16       57.51       44.02      6.71 o 
  12   3  16       48.66       51.64      7.18 o 
 -12   4  16      120.54      117.82      7.59 o 
 -11   4  16        3.63        1.68      4.11 o 
 -10   4  16       56.77       50.68      5.43 o 
  -9   4  16        2.31        2.98      3.78 o 
  -8   4  16     1024.84     1092.38     20.79 o 
  -7   4  16     2211.27     2233.94     30.34 o 
  -6   4  16       43.85       55.39      7.18 o 
  -5   4  16      623.73      625.59     21.20 o 
  -4   4  16     1406.26     1440.05     30.88 o 
  -3   4  16      815.58      832.33     23.13 o 
  -2   4  16      250.97      235.76     10.49 o 
  -1   4  16      108.84      111.91     10.31 o 
   0   4  16     2486.60     2432.29     68.65 o 
   1   4  16     5160.23     4907.38     84.72 o 
   2   4  16        3.67        0.00      4.37 o 
   3   4  16      518.93      506.56     15.79 o 
   4   4  16      519.78      536.04     16.49 o 
   5   4  16      988.51     1016.09     28.17 o 
   6   4  16     1440.33     1445.87     26.11 o 
   7   4  16      129.97      114.35      9.41 o 
   8   4  16      968.01      962.86     20.42 o 
   9   4  16     1143.18     1132.76     34.10 o 
  10   4  16      189.79      208.08     18.39 o 
  11   4  16       79.17       69.54     12.60 o 
 -10   5  16       37.15       47.47     10.75 o 
  -9   5  16       25.00       31.62      6.00 o 
  -8   5  16      154.09      154.92      7.67 o 
  -7   5  16       12.07        2.84      4.98 o 
  -6   5  16       19.46       12.10      5.28 o 
  -5   5  16       16.34       17.08      5.18 o 
  -4   5  16      115.97      106.23      8.08 o 
  -3   5  16      143.15      143.14      9.05 o 
  -2   5  16      115.87      137.94      8.96 o 
  -1   5  16      999.43      950.25     23.78 o 
   0   5  16      115.69      116.97      9.19 o 
   1   5  16       51.09       49.29      6.65 o 
   2   5  16      167.76      169.31     10.01 o 
   3   5  16       15.77       13.83      5.21 o 
   4   5  16      156.91      162.28     18.54 o 
   5   5  16       30.05       46.02      8.61 o 
   6   5  16       13.26        3.17      4.26 o 
   7   5  16      191.68      214.50      9.51 o 
   8   5  16      305.49      317.80     13.62 o 
   9   5  16        0.41        7.89      6.04 o 
  -8   6  16       11.91        4.52     10.16 o 
  -7   6  16      263.20      271.99     13.05 o 
  -6   6  16      207.07      226.83     12.05 o 
  -5   6  16       32.53       48.20      8.90 o 
  -4   6  16        4.76        6.70      4.92 o 
  -3   6  16      364.48      374.88     15.64 o 
  -2   6  16      198.65      207.80     10.94 o 
  -1   6  16      238.57      228.49     11.94 o 
   0   6  16      180.62      202.97     13.49 o 
   1   6  16      460.98      451.64     15.92 o 
   2   6  16      167.53      204.89     11.10 o 
   3   6  16       18.66       19.70      5.64 o 
   4   6  16      307.51      303.55     13.11 o 
   5   6  16       78.64       90.45      6.94 o 
   6   6  16       36.99       45.78      5.96 o 
   7   6  16        5.54        3.44      4.14 o 
  -5   7  16      336.33      358.84     20.46 o 
  -4   7  16      351.79      328.65     14.40 o 
  -3   7  16       60.12       50.26      8.90 o 
  -2   7  16      285.38      296.42     13.42 o 
  -1   7  16      157.53      184.50     10.83 o 
   0   7  16       31.14       33.36      7.93 o 
   1   7  16       50.32       54.99      7.48 o 
   2   7  16      307.71      330.56     14.30 o 
   3   7  16      855.37      873.92     19.93 o 
   4   7  16       71.26       76.03      6.97 o 
 -13   1  17      283.90      316.66     14.41 o 
 -12   1  17      153.03      177.38     11.20 o 
 -11   1  17      358.99      338.83     14.05 o 
 -10   1  17     2447.73     2393.84     47.02 o 
  -9   1  17      461.19      462.00     15.57 o 
  -8   1  17        2.94        7.83      4.40 o 
  -7   1  17     1196.30     1133.42     26.10 o 
  -6   1  17     1490.88     1418.63     30.19 o 
  -5   1  17      471.74      540.35     15.93 o 
  -4   1  17      247.71      232.37      7.58 o 
  -3   1  17     1374.50     1397.36     23.15 o 
  -2   1  17     3016.54     3070.21     64.24 o 
  -1   1  17      133.15      142.44      8.30 o 
   0   1  17       35.70       47.67      5.56 o 
   1   1  17      321.88      314.98      7.46 o 
   2   1  17      836.20      800.41     13.70 o 
   3   1  17      305.04      292.04     19.71 o 
   4   1  17        1.83        2.62      2.31 o 
   5   1  17       51.93       49.45      3.69 o 
   6   1  17      599.97      575.33      9.12 o 
   7   1  17       12.76       15.29      2.54 o 
   8   1  17       10.43        6.97      4.39 o 
   9   1  17        0.92        2.89      3.28 o 
  10   1  17      236.22      211.89      8.65 o 
  11   1  17       16.67        9.95      4.20 o 
  12   1  17      172.27      164.53      8.34 o 
 -13   2  17      331.23      332.91     14.35 o 
 -12   2  17       61.14       73.51      6.43 o 
 -11   2  17        0.99        0.00      3.62 o 
 -10   2  17       16.41       17.18      4.12 o 
  -9   2  17       96.67       87.00      5.93 o 
  -8   2  17       34.67       44.80      4.61 o 
  -7   2  17      261.16      239.86      8.30 o 
  -6   2  17        7.00        7.82      4.41 o 
  -5   2  17      922.35      879.67     16.87 o 
  -4   2  17     1518.27     1464.64     24.47 o 
  -3   2  17     1483.74     1401.98     23.58 o 
  -2   2  17      910.88      933.83     21.55 o 
  -1   2  17       63.80       54.76      3.58 o 
   0   2  17       76.04       78.05      4.02 o 
   1   2  17      779.88      723.71     17.40 o 
   2   2  17     1246.73     1187.77     21.37 o 
   3   2  17     2102.78     1964.93     26.69 o 
   4   2  17      280.44      259.46      8.49 o 
   5   2  17      810.36      793.24     16.42 o 
   6   2  17      397.57      407.17      8.68 o 
   7   2  17        6.29        9.98      3.02 o 
   8   2  17      119.55      111.90      5.66 o 
   9   2  17       44.42       33.13      4.08 o 
  10   2  17      359.47      373.13     11.82 o 
  11   2  17      145.22      154.13      8.04 o 
  12   2  17        0.77        0.00      3.96 o 
 -12   3  17       49.44       49.64      5.92 o 
 -11   3  17      103.96       99.49      6.94 o 
 -10   3  17      200.03      219.65      9.03 o 
  -9   3  17       41.49       35.54      7.14 o 
  -8   3  17      607.28      602.24     14.20 o 
  -7   3  17      165.33      178.63     10.05 o 
  -6   3  17     1277.94     1294.64     28.78 o 
  -5   3  17      148.14      145.12      6.84 o 
  -4   3  17       53.57       56.61      7.49 o 
  -3   3  17       18.35       20.50      3.81 o 
  -2   3  17       30.32       27.42      4.96 o 
  -1   3  17       86.90       71.78      6.42 o 
   0   3  17      353.52      346.70      9.75 o 
   1   3  17      182.22      178.30      7.15 o 
   2   3  17      153.68      170.31      7.88 o 
   3   3  17      220.85      217.74      8.10 o 
   4   3  17        4.55        0.76      2.92 o 
   5   3  17      170.96      164.63      7.37 o 
   6   3  17       15.80       11.89      3.07 o 
   7   3  17       36.50       42.62      4.34 o 
   8   3  17      152.99      161.37      8.00 o 
   9   3  17       25.09       20.90      4.82 o 
  10   3  17      773.09      794.79     22.33 o 
  11   3  17       42.38       32.65      6.58 o 
 -11   4  17      206.64      212.64      9.48 o 
 -10   4  17        2.89        3.41      4.27 o 
  -9   4  17      154.72      139.93      9.69 o 
  -8   4  17      708.80      724.74     22.46 o 
  -7   4  17     1250.50     1333.18     29.86 o 
  -6   4  17       15.01       10.20      4.97 o 
  -5   4  17      843.73      828.93     21.36 o 
  -4   4  17      207.33      208.41     10.37 o 
  -3   4  17     1989.23     1951.25     45.82 o 
  -2   4  17       45.02       43.60      6.01 o 
  -1   4  17      462.71      465.52     14.98 o 
   0   4  17      463.99      434.77     14.80 o 
   1   4  17      281.26      288.91     12.26 o 
   2   4  17      378.06      352.49     25.80 o 
   3   4  17       96.50       88.80     11.71 o 
   4   4  17      125.82      140.04     10.90 o 
   5   4  17      153.42      139.10      9.20 o 
   6   4  17       12.86       14.57      4.31 o 
   7   4  17      181.58      207.23      9.29 o 
   8   4  17      243.16      253.83     10.22 o 
   9   4  17      123.94      126.19      9.79 o 
  10   4  17      108.71       92.00     10.75 o 
 -10   5  17       26.01       21.91      6.35 o 
  -9   5  17      556.29      582.00     27.43 o 
  -8   5  17      144.08      173.34     15.72 o 
  -7   5  17      323.86      333.21     13.57 o 
  -6   5  17      154.82      141.33     15.79 o 
  -5   5  17     1759.86     1721.15     36.71 o 
  -4   5  17     1447.22     1451.07     57.76 o 
  -3   5  17       37.31       31.76      6.01 o 
  -2   5  17      225.00      238.74     18.31 o 
  -1   5  17     1299.24     1330.07     30.27 o 
   0   5  17     6781.30     6574.98    111.71 o 
   1   5  17      966.31      960.51     44.56 o 
   2   5  17      310.33      331.18     13.46 o 
   3   5  17     1305.26     1296.03     30.44 o 
   4   5  17     1843.92     1843.61     39.42 o 
   5   5  17     1093.40     1062.04     37.72 o 
   6   5  17        0.73        1.96      4.21 o 
   7   5  17      888.51      917.52     20.41 o 
   8   5  17     1652.33     1663.17     30.67 o 
   9   5  17      702.76      687.18     23.50 o 
  -7   6  17      507.59      539.67     18.41 o 
  -6   6  17        8.23        6.49      5.51 o 
  -5   6  17      163.16      191.11     11.21 o 
  -4   6  17       14.30       21.75      5.83 o 
  -3   6  17        2.99        0.00      4.66 o 
  -2   6  17      212.07      204.22     11.21 o 
  -1   6  17       14.72       15.02      5.55 o 
   0   6  17       11.19       16.09      5.56 o 
   1   6  17       17.44       17.21      5.71 o 
   2   6  17      187.17      178.57     12.68 o 
   3   6  17       38.47       33.16      6.39 o 
   4   6  17       53.56       41.78      5.83 o 
   5   6  17      136.43      129.22      8.05 o 
   6   6  17       16.21       23.26      5.45 o 
  -4   7  17        0.10        0.86      6.23 o 
  -3   7  17       55.82       49.28      9.05 o 
  -2   7  17        4.09        0.20      5.18 o 
  -1   7  17        1.69        2.17      6.60 o 
   0   7  17       78.04       66.22      9.27 o 
   1   7  17       25.34       30.91      6.81 o 
   2   7  17       44.95       51.98      7.60 o 
   3   7  17       74.33       85.18      8.02 o 
 -13   0  18       61.11       51.90     10.68 o 
 -12   0  18       35.53       29.66      9.05 o 
 -11   0  18     4694.56     4613.47    115.36 o 
 -10   0  18     1443.46     1557.25     48.78 o 
  -9   0  18        8.87       21.20      8.16 o 
  -8   0  18     2242.09     2089.73     59.02 o 
  -7   0  18     2917.95     2785.02     73.55 o 
  -6   0  18     3036.91     2983.71     77.25 o 
  -5   0  18      198.42      211.15     14.38 o 
  -4   0  18      383.59      416.82     19.57 o 
  -3   0  18     1869.49     1931.21     53.53 o 
  -2   0  18     4199.73     4195.45    154.88 o 
  -1   0  18      477.45      479.57     13.64 o 
   0   0  18     3573.93     3762.02    115.88 o 
   1   0  18      446.17      449.01     30.40 o 
   2   0  18        0.98        0.00      2.83 o 
   3   0  18      859.21      880.77     20.59 o 
   4   0  18      440.78      424.51     20.31 o 
   5   0  18      603.79      607.69     16.57 o 
   6   0  18       17.82       15.28      3.36 o 
   7   0  18       50.37       45.09      5.66 o 
   8   0  18        2.84       13.31      3.66 o 
   9   0  18      349.35      342.28     12.97 o 
  10   0  18      174.22      174.11      9.71 o 
  11   0  18       72.74       62.43      9.64 o 
  12   0  18       68.56       68.36     10.82 o 
 -12   1  18        8.50       13.55      6.01 o 
 -11   1  18      360.54      372.68     15.08 o 
 -10   1  18       50.43       51.84      7.23 o 
  -9   1  18      819.99      792.89     43.67 o 
  -8   1  18      480.04      504.35     16.19 o 
  -7   1  18       13.51       13.15      5.03 o 
  -6   1  18      161.62      177.53      9.26 o 
  -5   1  18      359.25      380.42     17.72 o 
  -4   1  18     1971.04     2051.14     57.68 o 
  -3   1  18     3025.66     3020.86     44.01 o 
  -2   1  18       81.52       87.53      9.69 o 
  -1   1  18       24.74       23.19      2.87 o 
   0   1  18     1646.90     1683.79     29.60 o 
   1   1  18     3830.72     3765.01     46.09 o 
   2   1  18     3181.71     3052.68     38.40 o 
   3   1  18        4.75        1.46      2.30 o 
   4   1  18      386.94      381.90      8.84 o 
   5   1  18     2074.51     2098.94     34.23 o 
   6   1  18      703.62      683.50     11.34 o 
   7   1  18       40.21       43.51      4.01 o 
   8   1  18      287.04      298.66      8.53 o 
   9   1  18      370.57      353.90      9.54 o 
  10   1  18      717.51      727.94     16.87 o 
  11   1  18      223.90      207.25      9.00 o 
 -12   2  18       42.73       43.67      7.34 o 
 -11   2  18       73.69       57.34      5.77 o 
 -10   2  18      130.55      119.94      7.11 o 
  -9   2  18        0.65        1.13      3.33 o 
  -8   2  18      831.50      768.39     20.96 o 
  -7   2  18       95.74      102.02      8.45 o 
  -6   2  18      811.89      778.14     20.63 o 
  -5   2  18       38.74       53.32      8.82 o 
  -4   2  18     1258.18     1318.68     22.95 o 
  -3   2  18      478.04      472.30     12.97 o 
  -2   2  18       60.54       68.95      6.05 o 
  -1   2  18     1380.54     1381.45     42.58 o 
   0   2  18      238.92      236.30      9.01 o 
   1   2  18       86.96       84.02      4.42 o 
   2   2  18     1022.27      948.60     19.49 o 
   3   2  18     2123.08     2022.01     75.62 o 
   4   2  18     2542.64     2397.83    107.76 o 
   5   2  18      247.47      251.26     11.41 o 
   6   2  18       21.48       27.94      4.24 o 
   7   2  18      143.29      161.38      9.12 o 
   8   2  18      789.69      813.80     19.10 o 
   9   2  18      145.66      133.75      6.54 o 
  10   2  18       65.15       66.68      6.08 o 
  11   2  18        3.70        0.00      3.83 o 
 -11   3  18       35.50       28.92      5.10 o 
 -10   3  18      103.78      109.15      7.03 o 
  -9   3  18     1531.33     1513.43     44.41 o 
  -8   3  18     1084.31     1116.47     26.84 o 
  -7   3  18        9.63        7.41      4.85 o 
  -6   3  18      918.65      963.33     23.76 o 
  -5   3  18     3850.86     3932.89     56.34 o 
  -4   3  18        3.09        5.36      3.52 o 
  -3   3  18      204.28      202.68      7.76 o 
  -2   3  18      353.68      358.61     13.35 o 
  -1   3  18     1446.49     1442.22     30.90 o 
   0   3  18      900.18      851.76     21.46 o 
   1   3  18       29.22       27.01      3.92 o 
   2   3  18       77.74       77.10      5.36 o 
   3   3  18      804.86      756.13     24.58 o 
   4   3  18       89.88       73.09      8.53 o 
   5   3  18      121.97      109.79      6.47 o 
   6   3  18       13.35       11.48      3.24 o 
   7   3  18        9.10        9.92      3.54 o 
   8   3  18       51.94       47.66      4.78 o 
   9   3  18       46.45       42.74      5.41 o 
  10   3  18      156.35      169.40     10.61 o 
 -10   4  18        6.96        2.85      5.34 o 
  -9   4  18        0.42        0.00      4.66 o 
  -8   4  18      159.51      164.61     22.17 o 
  -7   4  18      373.65      406.29     21.80 o 
  -6   4  18     1239.45     1275.99     29.22 o 
  -5   4  18       95.48       93.66     15.05 o 
  -4   4  18      595.50      574.41     17.15 o 
  -3   4  18       22.21       23.42      5.64 o 
  -2   4  18      134.87      143.91     11.49 o 
  -1   4  18     2173.11     2121.91     42.40 o 
   0   4  18        3.13        0.00      4.28 o 
   1   4  18      761.55      765.24     20.88 o 
   2   4  18      992.42      991.08     29.21 o 
   3   4  18      776.89      742.40     32.03 o 
   4   4  18        4.02        2.85      4.87 o 
   5   4  18       28.65       33.08      6.04 o 
   6   4  18      502.32      525.33     14.30 o 
   7   4  18      769.49      798.54     18.46 o 
   8   4  18      768.73      799.55     18.71 o 
   9   4  18      249.60      236.08     12.62 o 
  -9   5  18       37.67       39.00     10.53 o 
  -8   5  18        0.30        0.00      7.56 o 
  -7   5  18      122.26      160.18     10.05 o 
  -6   5  18       17.47       30.28      6.07 o 
  -5   5  18       61.10       53.94     11.57 o 
  -4   5  18       49.26       48.01      6.79 o 
  -3   5  18       68.48       75.07      8.08 o 
  -2   5  18        3.34        3.89      4.66 o 
  -1   5  18      164.94      175.40     10.45 o 
   0   5  18      311.10      284.63     12.99 o 
   1   5  18      811.00      805.59     22.27 o 
   2   5  18       29.23       25.83      6.50 o 
   3   5  18        2.38        2.42      5.34 o 
   4   5  18       44.27       45.22      7.13 o 
   5   5  18      186.74      201.82      9.42 o 
   6   5  18      233.41      257.81     10.68 o 
   7   5  18        1.89        8.27      4.66 o 
   8   5  18       78.59       85.44      7.39 o 
  -6   6  18       46.90       46.54      7.26 o 
  -5   6  18       23.43       28.69      6.44 o 
  -4   6  18        3.17        6.65      5.34 o 
  -3   6  18      283.14      297.47     13.47 o 
  -2   6  18       34.92       34.55      6.35 o 
  -1   6  18      119.36      121.20      9.35 o 
   0   6  18       32.79       45.21      6.97 o 
   1   6  18        0.33        7.96      7.41 o 
   2   6  18       82.08       82.33      8.30 o 
   3   6  18        4.26        1.41      5.34 o 
   4   6  18       50.92       59.72      5.58 o 
   5   6  18       46.81       47.99      6.28 o 
 -12   1  19      184.29      183.25     11.62 o 
 -11   1  19       92.70      133.70     10.06 o 
 -10   1  19        4.86        0.00      4.34 o 
  -9   1  19     1378.13     1383.78     31.86 o 
  -8   1  19     1686.22     1613.04     34.96 o 
  -7   1  19        1.68        0.00      4.25 o 
  -6   1  19      478.03      459.82     15.41 o 
  -5   1  19      599.05      635.37     18.14 o 
  -4   1  19      443.74      443.92     22.09 o 
  -3   1  19      562.59      557.70     12.72 o 
  -2   1  19      197.11      201.38     12.24 o 
  -1   1  19     4140.77     4199.00     74.41 o 
   0   1  19      563.95      568.79     12.56 o 
   1   1  19        5.51       10.30      3.23 o 
   2   1  19      378.63      367.02     10.66 o 
   3   1  19      609.36      593.73     11.54 o 
   4   1  19      556.50      540.62     11.00 o 
   5   1  19       26.72       28.00      3.51 o 
   6   1  19       58.09       63.04      5.01 o 
   7   1  19      331.05      345.54      9.24 o 
   8   1  19       85.42       85.74      5.29 o 
   9   1  19      203.78      201.49      7.42 o 
  10   1  19       61.35       70.37      5.97 o 
  11   1  19       40.09       25.31      5.05 o 
 -11   2  19      242.10      218.76     11.83 o 
 -10   2  19       47.03       45.26     10.82 o 
  -9   2  19        0.06        2.92      4.76 o 
  -8   2  19      381.95      400.77     16.90 o 
  -7   2  19      145.03      131.27      8.99 o 
  -6   2  19      814.88      781.73     20.95 o 
  -5   2  19       43.18       55.05      6.34 o 
  -4   2  19      405.70      417.61     11.29 o 
  -3   2  19      349.14      351.34     10.05 o 
  -2   2  19       96.43       86.92      6.89 o 
  -1   2  19      450.23      473.29     12.38 o 
   0   2  19        7.54        5.06      2.57 o 
   1   2  19     1129.32     1042.96     16.70 o 
   2   2  19        9.24        6.84      3.27 o 
   3   2  19      138.33      131.25      6.61 o 
   4   2  19     1073.30     1037.46     34.41 o 
   5   2  19     1336.86     1252.81     33.49 o 
   6   2  19      492.62      481.47     13.60 o 
   7   2  19      776.82      769.46     22.25 o 
   8   2  19       21.62       27.73      4.26 o 
   9   2  19      382.88      382.83     10.52 o 
  10   2  19      198.83      206.56     11.08 o 
 -11   3  19       33.66       32.33      6.90 o 
 -10   3  19       45.07       41.82      6.87 o 
  -9   3  19       97.57       96.56     10.45 o 
  -8   3  19      133.47      154.47      9.98 o 
  -7   3  19       46.83       52.42     11.34 o 
  -6   3  19        8.92       13.12      5.03 o 
  -5   3  19       85.35       79.95     10.60 o 
  -4   3  19       16.50       19.35      4.28 o 
  -3   3  19      300.10      326.19     21.80 o 
  -2   3  19       65.60       66.62      6.64 o 
  -1   3  19      175.49      171.26     22.61 o 
   0   3  19        0.40        0.00      5.71 o 
   1   3  19        0.61        0.27      3.10 o 
   2   3  19      651.08      588.98     16.08 o 
   3   3  19      522.79      481.28     12.65 o 
   4   3  19       16.80       22.08      4.19 o 
   5   3  19       12.71       12.04      4.09 o 
   6   3  19      473.40      459.90     10.11 o 
   7   3  19      115.14      125.79      6.37 o 
   8   3  19      223.63      231.46      8.48 o 
   9   3  19       32.81       28.15      5.09 o 
  10   3  19       11.81       13.02      5.94 o 
 -10   4  19     1031.72     1060.26     27.32 o 
  -9   4  19      124.31      137.65      9.78 o 
  -8   4  19        5.39        5.78      7.56 o 
  -7   4  19       73.68       76.96     11.86 o 
  -6   4  19      759.55      834.38     33.66 o 
  -5   4  19     1893.64     1934.41     39.89 o 
  -4   4  19       75.14       77.71      7.56 o 
  -3   4  19      814.00      804.78     21.54 o 
  -2   4  19       35.63       21.74      5.55 o 
  -1   4  19     1060.65     1052.26     25.75 o 
   0   4  19      742.72      729.27     20.42 o 
   1   4  19      584.42      594.27     18.27 o 
   2   4  19      165.27      183.88     10.38 o 
   3   4  19       34.23       27.97      6.06 o 
   4   4  19       81.18       76.69      7.74 o 
   5   4  19        0.06        0.00      4.61 o 
   6   4  19       15.59        5.91      4.33 o 
   7   4  19       14.79        9.28      7.19 o 
   8   4  19       27.36       20.53      5.40 o 
  -8   5  19      161.13      147.09     15.57 o 
  -7   5  19      900.11      933.28     36.92 o 
  -6   5  19       22.36       20.33      5.92 o 
  -5   5  19       15.58       14.14      6.45 o 
  -4   5  19       17.10       16.91      5.93 o 
  -3   5  19      389.94      393.72     18.39 o 
  -2   5  19      422.05      442.81     15.94 o 
  -1   5  19       62.59       78.57      7.96 o 
   0   5  19       42.14       43.10      7.13 o 
   1   5  19     1932.87     1870.15     41.30 o 
   2   5  19     1072.67     1067.81     27.35 o 
   3   5  19       44.70       43.36      7.08 o 
   4   5  19      248.96      233.36     12.05 o 
   5   5  19      439.05      436.05     13.61 o 
   6   5  19      505.98      506.94     16.73 o 
   7   5  19      724.03      765.32     18.95 o 
  -5   6  19      587.88      650.34     31.66 o 
  -4   6  19       33.19       31.93      6.97 o 
  -3   6  19       82.95       72.96      8.04 o 
  -2   6  19       17.15       15.92      6.23 o 
  -1   6  19       20.39        8.44      6.15 o 
   0   6  19     1039.38      949.52     33.81 o 
   1   6  19        6.06        3.53      5.53 o 
   2   6  19       26.22       28.71      6.92 o 
   3   6  19        0.70        1.62      5.64 o 
   4   6  19       28.77       33.24      7.12 o 
 -11   0  20       14.94       24.32      9.34 o 
 -10   0  20     1100.26     1041.82     38.26 o 
  -9   0  20     3768.60     3951.54    101.42 o 
  -8   0  20      218.96      250.15     17.65 o 
  -7   0  20      969.15     1025.22     36.33 o 
  -6   0  20      795.73      752.23     29.36 o 
  -5   0  20       48.63       68.36      9.93 o 
  -4   0  20     2039.36     2043.76     57.83 o 
  -3   0  20      161.40      134.79     12.31 o 
  -2   0  20     4586.26     4509.08    109.73 o 
  -1   0  20      664.49      701.11     17.67 o 
   0   0  20       31.66       37.28      9.64 o 
   1   0  20      163.98      164.96      8.38 o 
   2   0  20     1392.02     1406.87     44.19 o 
   3   0  20       19.26       25.14      4.70 o 
   4   0  20       62.86       56.04      5.86 o 
   5   0  20       72.13       63.83      6.18 o 
   6   0  20      184.76      205.25      9.95 o 
   7   0  20      643.00      632.15     14.73 o 
   8   0  20      191.93      212.71      8.73 o 
   9   0  20      223.61      207.79     10.74 o 
  10   0  20        5.23        0.00      6.08 o 
 -11   1  20      377.15      411.93     16.46 o 
 -10   1  20        1.46        5.86      5.24 o 
  -9   1  20       20.01       21.19      7.12 o 
  -8   1  20       12.07       21.92      6.08 o 
  -7   1  20      642.57      631.25     19.23 o 
  -6   1  20       49.24       67.78      7.13 o 
  -5   1  20      273.85      278.69     26.91 o 
  -4   1  20      312.09      308.69     12.31 o 
  -3   1  20        1.44        8.75      4.82 o 
  -2   1  20     2613.33     2722.12     47.75 o 
  -1   1  20      253.36      274.79      8.81 o 
   0   1  20       90.73       88.93      4.62 o 
   1   1  20        0.39        5.07      2.74 o 
   2   1  20      101.09       97.10      4.87 o 
   3   1  20     2723.99     2733.92     42.72 o 
   4   1  20      186.72      172.18      6.35 o 
   5   1  20      752.47      735.89     13.76 o 
   6   1  20      291.99      294.07     12.05 o 
   7   1  20      652.48      645.31     13.32 o 
   8   1  20      282.52      282.14      8.76 o 
   9   1  20       32.75       24.35      4.69 o 
  10   1  20       91.85      102.11      7.05 o 
 -11   2  20      147.02      139.12     10.37 o 
 -10   2  20        3.39        1.06      5.18 o 
  -9   2  20      587.86      598.18     19.38 o 
  -8   2  20      116.80      104.11      8.75 o 
  -7   2  20      130.70      143.92      9.57 o 
  -6   2  20      705.04      725.77     20.58 o 
  -5   2  20      396.97      419.15     24.54 o 
  -4   2  20     1885.42     1963.79     39.80 o 
  -3   2  20      453.74      474.54     16.40 o 
  -2   2  20      242.91      248.56      8.64 o 
  -1   2  20      237.56      228.65      8.24 o 
   0   2  20      441.61      458.72     12.63 o 
   1   2  20     3474.72     3506.88     67.18 o 
   2   2  20      812.21      813.35     16.88 o 
   3   2  20      529.22      507.89     12.84 o 
   4   2  20      460.20      454.98     12.25 o 
   5   2  20     1187.59     1172.94     37.19 o 
   6   2  20     1422.39     1335.84     24.89 o 
   7   2  20       20.10       20.91      4.08 o 
   8   2  20      626.44      624.51     13.65 o 
   9   2  20      695.01      721.14     15.18 o 
  10   2  20      640.24      649.33     18.28 o 
 -10   3  20        1.88        9.71      5.80 o 
  -9   3  20       10.75       10.06      5.66 o 
  -8   3  20      207.42      239.27     12.16 o 
  -7   3  20     1588.00     1613.41     35.35 o 
  -6   3  20      629.94      687.91     20.18 o 
  -5   3  20      581.16      586.81     18.07 o 
  -4   3  20      955.24      976.43     24.06 o 
  -3   3  20      382.84      416.96     16.39 o 
  -2   3  20      194.40      193.25     12.90 o 
  -1   3  20      178.33      182.63      9.84 o 
   0   3  20      314.99      295.79     12.28 o 
   1   3  20      366.98      328.73     12.56 o 
   2   3  20      123.42      114.06     12.26 o 
   3   3  20       39.91       34.87      4.80 o 
   4   3  20      607.41      567.34     28.48 o 
   5   3  20      155.84      130.37      7.52 o 
   6   3  20      419.93      393.05     15.91 o 
   7   3  20        2.26        1.98      3.33 o 
   8   3  20      214.42      201.51      9.16 o 
   9   3  20       88.32       88.95     11.25 o 
  -9   4  20        6.05       16.31      9.34 o 
  -8   4  20       46.33       62.43     11.86 o 
  -7   4  20        6.30       12.60      8.90 o 
  -6   4  20       10.94        9.93      7.71 o 
  -5   4  20      453.74      462.16     16.00 o 
  -4   4  20       26.87       32.45     13.42 o 
  -3   4  20        0.61        0.00      5.07 o 
  -2   4  20        0.33        0.00      5.12 o 
  -1   4  20       17.51       16.48      5.81 o 
   0   4  20      133.82      134.99      9.41 o 
   1   4  20      817.30      784.76     21.87 o 
   2   4  20       44.70       40.74      6.87 o 
   3   4  20      125.00      127.44      9.28 o 
   4   4  20       95.49       90.38      8.06 o 
   5   4  20       26.43       30.17      6.29 o 
   6   4  20      386.15      358.15     12.05 o 
   7   4  20        2.80        0.00      4.12 o 
   8   4  20      501.15      526.94     18.30 o 
  -7   5  20      181.02      182.09     17.20 o 
  -6   5  20      190.73      206.48     11.51 o 
  -5   5  20       10.28       14.83      5.92 o 
  -4   5  20        0.29        0.00      5.12 o 
  -3   5  20        0.04        1.24      7.41 o 
  -2   5  20       67.60       74.18      7.90 o 
  -1   5  20      455.35      495.10     17.37 o 
   0   5  20       74.99       95.93      8.95 o 
   1   5  20        0.80        0.00      5.50 o 
   2   5  20      551.17      560.43     18.95 o 
   3   5  20      534.14      563.62     19.16 o 
   4   5  20        3.25       10.26      6.08 o 
   5   5  20        0.00        0.00      3.53 o 
   6   5  20       19.30       20.33      5.55 o 
  -3   6  20       41.60       44.91      7.47 o 
  -2   6  20       48.73       54.25     10.90 o 
  -1   6  20      347.73      354.46     16.46 o 
   0   6  20        5.85        5.15      7.86 o 
   1   6  20       38.31       39.00      8.08 o 
   2   6  20       75.15       81.03      9.12 o 
 -10   1  21      440.36      443.51     17.09 o 
  -9   1  21       52.76       49.37      7.65 o 
  -8   1  21      694.09      705.58     21.28 o 
  -7   1  21      588.52      608.29     19.13 o 
  -6   1  21       38.88       31.86      6.24 o 
  -5   1  21       11.70        8.85      5.08 o 
  -4   1  21      556.39      551.48     24.17 o 
  -3   1  21     1048.88     1032.09     35.74 o 
  -2   1  21      214.48      229.29      8.29 o 
  -1   1  21       16.65       23.44      4.08 o 
   0   1  21     2275.02     2252.08     52.35 o 
   1   1  21     1503.89     1490.99     31.15 o 
   2   1  21        1.28        0.00      2.59 o 
   3   1  21      457.56      464.16     12.76 o 
   4   1  21      708.30      696.78     13.33 o 
   5   1  21       38.94       36.59      4.63 o 
   6   1  21      490.47      475.81     12.88 o 
   7   1  21      212.41      210.24      7.80 o 
   8   1  21     1490.02     1464.05     23.99 o 
   9   1  21      121.88      112.25      6.35 o 
 -10   2  21       62.81       80.32      8.65 o 
  -9   2  21       10.88       15.19      5.71 o 
  -8   2  21       53.03       65.19      7.93 o 
  -7   2  21      252.56      229.27     12.08 o 
  -6   2  21        0.34        4.40      6.30 o 
  -5   2  21      511.31      508.12     16.96 o 
  -4   2  21      195.00      211.26     18.98 o 
  -3   2  21     1340.71     1297.90     23.51 o 
  -2   2  21      293.96      333.66     12.40 o 
  -1   2  21      116.20      120.71      6.45 o 
   0   2  21        1.87        0.98      3.39 o 
   1   2  21      276.28      285.73     12.93 o 
   2   2  21      661.68      645.78     14.89 o 
   3   2  21     1626.39     1571.21     27.45 o 
   4   2  21       92.26      103.07      8.28 o 
   5   2  21     1237.12     1229.38     23.55 o 
   6   2  21      883.65      909.26     19.45 o 
   7   2  21      154.72      157.02      7.00 o 
   8   2  21        1.73        0.00      3.62 o 
   9   2  21       60.32       67.30      7.23 o 
  -9   3  21      116.78      131.85     10.10 o 
  -8   3  21       22.38       24.98      6.23 o 
  -7   3  21       24.25       28.04      6.50 o 
  -6   3  21      307.49      295.71     13.32 o 
  -5   3  21      560.35      585.27     27.28 o 
  -4   3  21      268.88      289.15     19.13 o 
  -3   3  21      159.35      184.19     10.26 o 
  -2   3  21      194.03      210.36     10.72 o 
  -1   3  21     1124.26     1146.23     27.34 o 
   0   3  21      499.93      482.93     20.39 o 
   1   3  21       26.51       21.27      5.68 o 
   2   3  21        0.22        0.52      3.56 o 
   3   3  21      129.42      133.68      9.25 o 
   4   3  21     1999.46     1828.64     69.86 o 
   5   3  21      167.57      165.59      8.31 o 
   6   3  21       96.09       93.05      5.36 o 
   7   3  21       14.47       20.29      4.31 o 
   8   3  21      312.11      303.13     11.44 o 
  -8   4  21     1011.52     1077.71     41.22 o 
  -7   4  21       50.39       43.45     11.12 o 
  -6   4  21      217.25      229.69     18.24 o 
  -5   4  21      237.26      277.73     19.57 o 
  -4   4  21      442.44      493.21     16.95 o 
  -3   4  21      654.93      682.99     49.97 o 
  -2   4  21       43.12       50.75      7.12 o 
  -1   4  21     1345.66     1358.86     31.71 o 
   0   4  21      299.69      290.87     32.10 o 
   1   4  21        2.75        9.75      5.44 o 
   2   4  21       55.62       39.37      6.81 o 
   3   4  21      311.16      320.81     13.67 o 
   4   4  21      236.88      247.11     12.09 o 
   5   4  21       73.75       78.48      8.30 o 
   6   4  21       19.05       22.59      5.30 o 
  -5   5  21       99.40       75.01     12.97 o 
  -4   5  21       59.58       77.33     12.97 o 
  -3   5  21        0.39        0.00      4.92 o 
  -2   5  21      346.17      351.30     14.79 o 
  -1   5  21      449.91      433.34     16.53 o 
   0   5  21      109.48      121.69      9.83 o 
   1   5  21        4.95        8.32      5.72 o 
   2   5  21        1.15        1.97      5.80 o 
   3   5  21      232.82      212.52     12.27 o 
   4   5  21      213.65      245.05     16.68 o 
 -10   0  22        3.65        0.00      7.86 o 
  -9   0  22       74.56      109.28     13.64 o 
  -8   0  22     1469.07     1390.58     46.86 o 
  -7   0  22      693.59      820.29     32.77 o 
  -6   0  22      119.78      107.95     12.46 o 
  -5   0  22      207.84      268.69     17.50 o 
  -4   0  22      188.54      174.38     14.38 o 
  -3   0  22      697.27      710.56     28.91 o 
  -2   0  22      342.70      362.40     19.87 o 
  -1   0  22     1638.71     1706.42     51.16 o 
   0   0  22     5058.89     5208.37     95.94 o 
   1   0  22       54.57       68.65      6.52 o 
   2   0  22        0.98        0.00      5.41 o 
   3   0  22      388.61      405.09     13.74 o 
   4   0  22      178.12      193.46      9.68 o 
   5   0  22      839.12      818.99     21.48 o 
   6   0  22        0.40        0.00      4.38 o 
   7   0  22      164.32      180.37      8.35 o 
   8   0  22      875.91      877.53     32.62 o 
  -9   1  22      718.49      706.07     22.01 o 
  -8   1  22       74.61       74.37      8.44 o 
  -7   1  22        5.78       10.03      5.71 o 
  -6   1  22       45.29       52.59      9.64 o 
  -5   1  22      195.56      201.02     10.90 o 
  -4   1  22      538.84      548.65     17.72 o 
  -3   1  22        0.91        8.79      4.92 o 
  -2   1  22       21.43       26.22      5.76 o 
  -1   1  22      258.63      265.51      9.26 o 
   0   1  22     1055.15     1055.81     20.25 o 
   1   1  22      768.13      720.93     13.49 o 
   2   1  22       22.80       25.03      3.62 o 
   3   1  22       32.81       41.24      4.01 o 
   4   1  22       52.00       56.33      5.22 o 
   5   1  22     1796.65     1857.17     52.96 o 
   6   1  22       26.05       30.35      4.90 o 
   7   1  22      935.81      893.53     16.81 o 
   8   1  22       51.54       54.09      5.19 o 
  -9   2  22      206.33      235.02     12.94 o 
  -8   2  22       38.49       37.78      7.33 o 
  -7   2  22      934.71      912.88     24.78 o 
  -6   2  22      295.77      305.95     13.56 o 
  -5   2  22       53.36       47.96      7.23 o 
  -4   2  22      198.37      209.77     11.26 o 
  -3   2  22      319.63      313.59     13.24 o 
  -2   2  22      816.36      834.94     17.57 o 
  -1   2  22      546.18      568.22     13.87 o 
   0   2  22        3.10        1.48      4.48 o 
   1   2  22      352.63      335.84     12.85 o 
   2   2  22     1331.09     1393.73     31.15 o 
   3   2  22     1045.44     1063.76     21.05 o 
   4   2  22      230.24      250.50      9.48 o 
   5   2  22       70.89       73.37      6.02 o 
   6   2  22      475.41      470.77     13.39 o 
   7   2  22     1387.69     1406.78     23.24 o 
   8   2  22      349.38      356.55     10.56 o 
  -8   3  22       62.78       62.15      8.13 o 
  -7   3  22        3.46        3.45      5.92 o 
  -6   3  22      521.99      535.15     26.54 o 
  -5   3  22     1649.67     1711.16     54.42 o 
  -4   3  22      134.57      158.81     15.27 o 
  -3   3  22      796.41      791.83     21.81 o 
  -2   3  22      374.00      379.56     14.36 o 
  -1   3  22      290.72      301.17     12.64 o 
   0   3  22      537.10      505.16     16.70 o 
   1   3  22       19.45       25.26      5.91 o 
   2   3  22      477.58      517.21     18.61 o 
   3   3  22      294.54      266.82     10.16 o 
   4   3  22       11.40        6.74      7.18 o 
   5   3  22       62.81       65.17      6.15 o 
   6   3  22       55.28       50.93      4.65 o 
   7   3  22       14.23       14.23      4.30 o 
  -6   4  22       19.01       30.25     10.68 o 
  -5   4  22        2.67        0.00      7.27 o 
  -4   4  22        2.62        8.80      5.86 o 
  -3   4  22       22.69       22.70      6.55 o 
  -2   4  22      163.35      162.42     10.62 o 
  -1   4  22        5.22        0.32      5.21 o 
   0   4  22      286.47      287.63     17.20 o 
   1   4  22        7.42        6.31      5.76 o 
   2   4  22      392.74      398.06     17.35 o 
   3   4  22       18.62       17.83      6.23 o 
   4   4  22        7.65       12.45      5.91 o 
   5   4  22       21.65       21.32      6.60 o 
  -3   5  22        1.97        2.15      5.87 o 
  -2   5  22       18.72       26.12      6.85 o 
  -1   5  22        3.69        0.00      5.71 o 
   0   5  22      226.32      227.50     12.91 o 
   1   5  22      867.77      890.20     34.40 o 
   2   5  22        0.44        0.00      5.72 o 
  -8   1  23      286.73      328.06     14.84 o 
  -7   1  23       20.79       23.62      6.58 o 
  -6   1  23      301.32      286.91     13.26 o 
  -5   1  23        1.80        6.45      5.26 o 
  -4   1  23       16.74       23.87      5.98 o 
  -3   1  23      279.87      295.49     12.95 o 
  -2   1  23      572.78      593.17     20.39 o 
  -1   1  23      584.53      609.64     14.39 o 
   0   1  23        3.12       11.49      3.81 o 
   1   1  23        0.37        1.11      2.95 o 
   2   1  23      826.98      819.33     15.17 o 
   3   1  23       43.87       46.98      8.43 o 
   4   1  23        1.82        0.17      3.33 o 
   5   1  23        4.41        6.74      4.01 o 
   6   1  23      656.30      646.84     15.84 o 
   7   1  23      100.08       99.25      6.09 o 
  -8   2  23       27.21       34.26      7.11 o 
  -7   2  23        5.64        4.07      5.93 o 
  -6   2  23       61.28       62.94      7.97 o 
  -5   2  23       88.99      104.03     10.01 o 
  -4   2  23      682.35      704.71     20.93 o 
  -3   2  23      584.36      613.65     19.13 o 
  -2   2  23        2.02        2.00      4.03 o 
  -1   2  23      627.97      610.77     17.92 o 
   0   2  23       91.84       80.99      7.44 o 
   1   2  23      185.44      210.83     10.61 o 
   2   2  23      589.11      603.14     16.13 o 
   3   2  23      106.89      115.39      6.88 o 
   4   2  23     1505.89     1525.41     27.67 o 
   5   2  23      323.09      354.47     11.53 o 
   6   2  23       52.57       47.55      5.69 o 
   7   2  23      110.50      123.84      6.81 o 
  -7   3  23       51.79       76.81     13.20 o 
  -6   3  23        4.79        0.74      8.16 o 
  -5   3  23       21.11       18.83      9.93 o 
  -4   3  23      366.31      360.17     22.54 o 
  -3   3  23      695.10      720.05     31.29 o 
  -2   3  23        4.08        8.86      5.34 o 
  -1   3  23       92.78       90.34     12.90 o 
   0   3  23      372.44      392.56     21.65 o 
   1   3  23      481.15      448.38     15.87 o 
   2   3  23      210.20      202.18     12.90 o 
   3   3  23        0.27        4.33      4.12 o 
   4   3  23       87.69       94.64      6.87 o 
   5   3  23      134.39      140.59      8.22 o 
  -5   4  23      160.79      188.17     17.79 o 
  -4   4  23      238.17      259.94     20.02 o 
  -3   4  23      366.52      397.29     17.05 o 
  -2   4  23      307.29      305.22     20.31 o 
  -1   4  23      140.45      159.52     10.57 o 
   0   4  23      106.74      107.20      9.41 o 
   1   4  23      405.73      405.89     15.95 o 
   2   4  23      148.50      143.97     10.04 o 
   3   4  23        6.03        0.00      5.45 o 
  -7   0  24       51.80       57.38     11.27 o 
  -6   0  24      275.84      248.82     18.24 o 
  -5   0  24      960.18     1001.05     37.66 o 
  -4   0  24       42.02       55.75     10.68 o 
  -3   0  24        1.71        5.93      7.56 o 
  -2   0  24      373.08      400.66     21.95 o 
  -1   0  24     1688.14     1766.92     53.68 o 
   0   0  24      654.52      711.90     29.66 o 
   1   0  24     1442.42     1391.62     33.66 o 
   2   0  24      113.00      114.21     15.64 o 
   3   0  24      163.71      158.36      9.33 o 
   4   0  24      130.68      148.54     10.38 o 
   5   0  24      118.11      100.15      8.08 o 
   6   0  24      544.70      580.27     25.58 o 
  -7   1  24      224.28      218.44     12.68 o 
  -6   1  24      323.54      334.26     14.77 o 
  -5   1  24        3.96        0.00      4.82 o 
  -4   1  24       19.16       27.50      6.29 o 
  -3   1  24      167.74      195.18     11.11 o 
  -2   1  24      442.58      491.02     30.32 o 
  -1   1  24       64.74       81.88      8.12 o 
   0   1  24      121.65      123.56     13.60 o 
   1   1  24       78.83       80.70      6.04 o 
   2   1  24       77.26       92.86      5.30 o 
   3   1  24      557.60      561.06     20.93 o 
   4   1  24        0.44        0.08      3.46 o 
   5   1  24      389.26      387.75     11.87 o 
   6   1  24      359.29      366.80     23.64 o 
  -6   2  24       54.26       62.12      8.07 o 
  -5   2  24      515.16      532.60     18.54 o 
  -4   2  24       28.77       38.45      7.07 o 
  -3   2  24        1.61        4.08      5.45 o 
  -2   2  24       27.72       41.37      9.79 o 
  -1   2  24      286.78      282.47     12.11 o 
   0   2  24      496.35      504.01     16.34 o 
   1   2  24        2.15        0.00      4.64 o 
   2   2  24       41.47       42.41      6.52 o 
   3   2  24       31.21       31.27      4.90 o 
   4   2  24      308.28      330.10     11.21 o 
   5   2  24      489.30      503.84     14.07 o 
  -5   3  24       14.68       15.42      9.93 o 
  -4   3  24      445.34      501.78     26.84 o 
  -3   3  24     1183.30     1329.04     46.71 o 
  -2   3  24        1.04        0.00      4.67 o 
  -1   3  24       48.17       37.97      9.34 o 
   0   3  24       65.10       56.33      7.28 o 
   1   3  24      551.57      543.55     30.84 o 
   2   3  24      427.42      429.57     15.89 o 
   3   3  24       10.26       15.10      5.86 o 
   4   3  24      707.23      694.52     17.40 o 
  -1   4  24      149.02      145.53     13.49 o 
   0   4  24      287.16      272.56     13.59 o 
  -6   1  25      117.03      121.54     12.68 o 
  -5   1  25       43.85       33.45      7.64 o 
  -4   1  25      147.93      157.64     12.75 o 
  -3   1  25       21.93       26.21      6.58 o 
  -2   1  25       57.91       73.03      8.38 o 
  -1   1  25      327.33      333.52     14.20 o 
   0   1  25       30.58       22.75      6.39 o 
   1   1  25        2.52        8.82      4.01 o 
   2   1  25       10.83        8.77      3.83 o 
   3   1  25       29.30       37.93      5.31 o 
   4   1  25        2.45        0.00      3.59 o 
  -5   2  25      194.44      192.03     11.74 o 
  -4   2  25       88.03       97.72     13.64 o 
  -3   2  25      133.77      111.06     13.64 o 
  -2   2  25       72.51       66.28     11.86 o 
  -1   2  25       52.45       68.51     11.57 o 
   0   2  25        0.96        2.50      5.17 o 
   1   2  25       14.61       14.20      5.26 o 
   2   2  25       28.99       24.22      5.98 o 
   3   2  25      353.50      370.58     12.96 o 
  -2   3  25      501.80      508.60     27.28 o 
  -1   3  25      106.08      109.73     19.80 o 
   0   3  25      458.45      451.73     16.49 o 
   1   3  25      330.62      355.17     14.77 o 
  -4   0  26        5.72        5.78      8.90 o 
  -2   0  26      436.36      519.43     26.25 o 
  -1   0  26      343.86      329.63     20.61 o 
   0   0  26      356.75      337.64     21.06 o 
   1   0  26     1226.86     1304.87     44.63 o 
   2   0  26      332.41      384.17     33.73 o 
  -3   1  26        1.56        6.35      5.85 o 
  -2   1  26       25.12       25.26      6.76 o 
  -1   1  26      344.43      377.49     15.76 o 
   0   1  26       43.32       37.96     10.38 o 
   1   1  26        6.62        5.54      4.92 o 
   2   1  26        1.97        0.00      4.89 o 
                                                 
